# Supplementary material for: Modeling hepatoblastoma development with human fetal liver organoids reveals YAP1 activation is sufficient for tumorigenesis
Source: Protein Cell. 2021 Dec 10;13(9):683–8. doi: 10.1007/s13238-021-00893-0 (PMC9233724; doi:10.1007/s13238-021-00893-0)
Supplement: Supplementary file 2 — Supplementary file2 (XLSX 1014 kb) [file 13238_2021_893_MOESM2_ESM.xlsx]

## Sheet: p4_GFPvsYAP_gene_info
Supplementary Table 1. Gene expression profile in YAP1-activated human fetal liver organoids versus the mock
symbol	Mock_A_raw_read_count	Mock_B_raw_read_count	YAP1(5SA)_A_raw_read_count	YAP1(5SA)_B_raw_read_count	log2FoldChange	pvalue	Significant
TSPAN6	13349	19060	15446	9631	-0.870649	0.0196285	no
DPM1	522	506	762	584	-0.085015	0.767673	no
SCYL3	466	442	567	290	-0.575383	0.182772	no
CFH	53379	56498	42059	28859	-1.11512	1.34659e-05	down_regulated
FUCA2	3296	2493	5385	3548	0.154713	0.567262	no
GCLC	1179	1209	807	486	-1.37279	9.85436e-06	down_regulated
NFYA	652	533	558	463	-0.677997	0.0154917	no
NIPAL3	2349	3199	20780	21556	2.45844	2.93355e-13	up_regulated
LAS1L	1553	1083	2004	1370	-0.109837	0.700862	no
ENPP4	177	319	580	720	0.91486	0.0988066	no
SEMA3F	233	529	57	714	-0.395613	0.709514	no
CFTR	151	12	1163	475	2.89716	0.00651715	up_regulated
ANKIB1	1248	1210	2339	2375	0.479217	0.0383118	no
CYP51A1	653	1393	526	503	-1.48648	0.00420296	down_regulated
KRIT1	614	636	660	841	-0.188105	0.565868	no
RAD52	304	687	404	1125	0.177106	0.801562	no
BAD	2059	1570	2429	2701	0.0537724	0.882725	no
LAP3	2115	1965	2564	1245	-0.593126	0.104281	no
MAD1L1	382	287	500	416	-0.00641367	0.982236	no
LASP1	8196	8217	11569	8426	-0.193378	0.424231	no
SNX11	1009	492	1584	734	0.157144	0.740371	no
TMEM176A	78322	17671	22173	5166	-2.28289	0.0118223	no
M6PR	1230	1513	2071	1678	-0.0306528	0.927693	no
CYP26B1	64	7	408	670	3.55136	7.95945e-05	up_regulated
ICA1	1959	1257	1838	1360	-0.466757	0.149043	no
DBNDD1	831	409	1639	1020	0.643837	0.162693	no
ALS2	899	749	1256	1254	0.152047	0.53036	no
CASP10	698	778	813	838	-0.303707	0.275708	no
CFLAR	3396	2775	7078	5330	0.539835	0.0170547	no
TFPI	11144	17466	37897	40403	0.974638	0.0467366	no
NDUFAF7	345	499	398	565	-0.270306	0.530095	no
RBM5	2692	2999	3404	5089	0.130327	0.720689	no
SLC7A2	12041	19096	10271	10795	-1.04276	0.0135889	no
ARF5	2364	1816	2624	2319	-0.2155	0.379493	no
POLDIP2	5969	3803	5155	3132	-0.705668	0.0364593	no
PLXND1	1531	987	628	2737	0.0357674	0.967415	no
AK2	3140	2645	4659	3199	-0.0317718	0.896848	no
CD38	829	453	1229	382	-0.160873	0.7822	no
FKBP4	2638	1694	4439	2736	0.260391	0.442076	no
KDM1A	1696	1033	1878	2125	0.117129	0.742054	no
RBM6	5060	7818	5322	11760	-0.0357371	0.946121	no
RECQL	264	188	392	329	0.21657	0.599148	no
CCDC132	298	236	629	389	0.454974	0.181997	no
HSPB6	105	19	72	134	0.357081	0.699538	no
NDUFAB1	3480	3542	3083	2433	-0.823091	0.008162	no
SLC25A13	1837	1695	1565	859	-1.03102	0.00180768	down_regulated
ST7	911	550	1762	1218	0.568679	0.113457	no
CDC27	943	998	1669	1358	0.166332	0.531568	no
HCCS	1076	756	2051	1087	0.298126	0.410775	no
DVL2	1099	1241	1508	2031	0.14398	0.679343	no
UPF1	2902	2216	3991	3094	0.00560364	0.980335	no
SKAP2	818	946	951	1348	-0.069271	0.875798	no
SLC25A5	15248	14492	17242	10263	-0.598417	0.0447336	no
CCDC109B	210	91	223	238	0.188194	0.715956	no
POLR2J	2501	1753	3256	2492	-0.0264217	0.918957	no
DHX33	1172	1012	1814	1315	0.0467864	0.858594	no
THSD7A	2124	2051	744	568	-2.1442	4.84127e-06	down_regulated
RPAP3	331	276	652	367	0.265138	0.461213	no
ACSM3	715	730	256	193	-2.16276	8.49714e-12	down_regulated
CIAPIN1	3708	2207	5822	2839	0.0748199	0.853369	no
SPPL2B	662	452	718	447	-0.404924	0.39126	no
FAM214B	471	413	877	1318	0.875051	0.0413183	no
COPZ2	291	218	321	386	0.0327158	0.954743	no
PRKAR2B	83	111	268	263	0.977627	0.216311	no
MSL3	449	306	681	436	0.0968851	0.774949	no
CREBBP	1803	1937	2606	2977	0.119238	0.669283	no
PON1	16552	12616	5674	1599	-2.51155	3.46356e-06	down_regulated
GCFC2	365	280	458	334	-0.170494	0.579119	no
WDR54	1774	1684	2616	5115	0.732499	0.117506	no
CROT	1891	1410	1126	452	-1.55752	0.000458777	down_regulated
ABCB4	1566	2683	302	506	-2.8548	8.31739e-09	down_regulated
KMT2E	3519	5419	5390	10234	0.356054	0.479441	no
RHBDD2	11971	6806	13939	6438	-0.35794	0.401397	no
IBTK	2200	2207	2598	2339	-0.303802	0.163227	no
ZNF195	563	393	862	493	0.0288092	0.938107	no
MYCBP2	1417	1259	1969	2123	0.159043	0.530967	no
FBXL3	416	650	1191	1006	0.554569	0.150567	no
ITGAL	733	884	212	325	-2.04077	4.78676e-07	down_regulated
PDK2	352	288	320	244	-0.649423	0.0436955	no
ITGA3	485	216	14557	19180	5.17231	1.63619e-32	up_regulated
ZFX	2695	2817	4002	2619	-0.220622	0.473403	no
LAMP2	14498	16981	23661	12835	-0.28562	0.406488	no
GDE1	3668	2482	7579	3751	0.40156	0.316869	no
C19orf60	598	383	490	371	-0.645812	0.0743736	no
OSBPL7	245	241	229	518	0.195994	0.716458	no
TMEM98	2165	3131	3305	3932	-0.0186471	0.965221	no
MAP3K14	215	245	517	362	0.449878	0.186316	no
TMEM132A	644	156	1502	1763	1.62701	0.0110856	no
AP2B1	2935	1599	6151	6164	1.00455	0.00476125	up_regulated
TAC1	4	4	0	0	-4.90732	0.0157342	no
ZNF263	612	394	815	693	0.131592	0.659636	no
CX3CL1	1034	1148	4482	3906	1.46919	3.9603e-06	up_regulated
SPATA20	5148	3134	5832	5281	-0.0222747	0.94265	no
TNFRSF12A	6450	3923	11972	3899	0.120436	0.81488	no
MAP3K9	490	330	1170	565	0.600446	0.146308	no
RALA	2157	2143	2850	2232	-0.233066	0.37844	no
BAIAP2L1	4843	3190	6783	4827	0.0697285	0.806279	no
ETV1	481	206	432	393	-0.169343	0.708929	no
AGK	497	522	806	626	0.0144634	0.957415	no
ALDH3B1	215	238	2416	3894	3.35702	1.05715e-16	up_regulated
TTC22	1342	1852	2002	1199	-0.497668	0.173474	no
PHTF2	227	278	589	1121	1.31957	0.011615	no
CCL26	2	25	258	211	3.58423	0.000849568	up_regulated
FARP2	645	683	877	788	-0.143579	0.590645	no
USH1C	1844	861	2698	836	-0.0989052	0.870543	no
GGCT	1214	831	1851	1047	0.0287698	0.936239	no
TBXA2R	352	396	95	504	-0.721658	0.415471	no
IFRD1	418	548	1232	709	0.506425	0.218278	no
COX10	1221	1014	1991	1698	0.260528	0.287598	no
GTF2IRD1	294	351	728	1104	1.05668	0.0104925	no
PAF1	2428	2144	2559	1826	-0.533898	0.0223769	no
VPS41	797	1294	2249	2029	0.545383	0.199984	no
ELAC2	2737	1056	3806	1698	0.0743075	0.895208	no
ARSD	3898	1990	6428	2193	0.0657368	0.90318	no
PNPLA4	853	598	1280	536	-0.16482	0.718275	no
ADIPOR2	6215	9116	4212	3547	-1.46946	0.00130452	down_regulated
MARK4	581	513	672	1213	0.355964	0.422335	no
PROM1	1763	282	15868	2889	2.72716	0.0426603	no
CCDC124	3148	1450	3138	2019	-0.286844	0.525763	no
PAFAH1B1	2040	1557	3531	4137	0.648918	0.0190174	no
KIAA0100	349	305	508	412	0.0254234	0.935931	no
TRAPPC6A	3388	4016	3436	2751	-0.73958	0.00469869	no
ST7L	318	251	586	355	0.249116	0.493066	no
RPUSD1	554	295	599	334	-0.328638	0.508158	no
RHBDF1	865	595	1452	1110	0.351182	0.206715	no
LUC7L	978	859	1380	1570	0.232735	0.391322	no
TSR3	614	432	737	590	-0.115557	0.681404	no
PIGQ	1348	1053	2430	1488	0.230536	0.475481	no
CRAMP1L	499	355	630	578	0.0474502	0.866261	no
TEAD3	1024	584	1054	925	-0.146253	0.659188	no
DNAJC11	188	199	275	334	0.198755	0.587271	no
MYLIP	468	395	687	546	0.0482402	0.866729	no
NOX1	30	18	122	320	2.80296	0.00019713	up_regulated
PSMB1	17431	12410	22336	17944	-0.0260772	0.915957	no
JARID2	394	338	743	872	0.693427	0.0491449	no
NADK	1077	776	1145	624	-0.544786	0.122634	no
CYTH3	176	133	1080	1545	2.65332	9.82787e-08	up_regulated
SYPL1	3594	3244	5742	3827	0.00680003	0.978322	no
CYB561	1286	691	2612	1562	0.616196	0.138078	no
SPAG9	1171	1570	2228	2754	0.39792	0.309339	no
AASS	570	840	504	805	-0.563146	0.217016	no
PLEKHG6	324	749	225	319	-1.45865	0.00908838	down_regulated
SS18L2	1159	1228	1680	967	-0.342392	0.299544	no
MPND	760	512	698	524	-0.517877	0.103116	no
MGST1	45491	60895	29360	16216	-1.7267	4.37957e-06	down_regulated
CRY1	205	123	437	238	0.57028	0.202616	no
ST3GAL1	7766	11686	9403	7551	-0.68865	0.123923	no
IL32	17215	19385	16894	10505	-0.908556	0.0023316	no
PKD1	1505	1430	1576	3341	0.3196	0.517691	no
MED24	3031	2074	3390	3553	-0.000436172	0.998721	no
RHOBTB2	606	466	591	295	-0.759156	0.0517808	no
SEC62	4739	4790	9661	7734	0.394432	0.120101	no
RPS20	13318	10112	14774	16546	-0.0262627	0.921801	no
CSDE1	7417	7579	11429	11780	0.168375	0.493805	no
UBE3C	1464	1034	2389	1545	0.186056	0.530705	no
MASP2	1242	2418	352	136	-3.44019	1.67651e-09	down_regulated
FAM76A	503	1072	936	696	-0.455959	0.408836	no
POMT2	475	273	1048	826	0.873542	0.0424136	no
VTA1	1932	2374	3802	3125	0.205209	0.465211	no
MLXIPL	4258	4191	1081	1542	-2.13194	7.9396e-07	down_regulated
BAZ1B	3417	2793	4563	3538	-0.0829055	0.705463	no
RANBP9	894	844	1562	1069	0.119699	0.715511	no
ETV7	57	185	8	168	-0.878653	0.547599	no
METTL13	1475	912	2151	1353	0.0887453	0.798642	no
DYRK4	1019	745	1166	913	-0.224298	0.418809	no
ZNF207	3681	2749	5867	4892	0.283595	0.221416	no
UQCRC1	28754	32196	27954	23729	-0.713255	0.00493472	no
STARD3NL	1089	1106	2199	1736	0.367636	0.118187	no
CD9	484	2217	5616	5924	1.58177	0.0719224	no
NCAPD2	613	650	799	1841	0.637634	0.234233	no
IFFO1	1623	777	1173	1573	-0.223541	0.605425	no
GIPR	1312	2688	1744	4432	0.178152	0.820189	no
PHF7	93	81	163	182	0.53564	0.212403	no
NISCH	2216	1571	3039	4026	0.465614	0.158008	no
STAB1	1850	781	111	350	-2.88974	0.00133202	down_regulated
FUZ	224	387	198	228	-0.998103	0.137415	no
IDS	390	441	1083	1203	0.997842	0.00290494	no
PRSS3	5563	3963	1247	1382	-2.30038	1.24536e-13	down_regulated
ZNF200	263	266	476	431	0.310311	0.397012	no
CD4	2527	3378	119	357	-4.05954	3.17127e-11	down_regulated
LRRC23	360	416	825	1186	0.923195	0.0339016	no
HFE	1365	864	1862	1082	-0.0683475	0.851391	no
SCMH1	744	524	931	659	-0.138229	0.636295	no
FYN	712	721	853	1471	0.260925	0.64553	no
HIVEP2	374	286	1213	1705	1.70992	0.00010257	up_regulated
FMO1	681	1938	257	81	-3.50864	1.30216e-05	down_regulated
TCEB3	1253	1398	1768	1424	-0.209642	0.477309	no
LYPLA2	9702	6392	10236	6439	-0.416433	0.179565	no
CLCN6	679	927	850	1304	-0.0310131	0.943086	no
MRC2	1079	447	420	6470	1.83337	0.19957	no
NME2	74	40	183	138	1.04055	0.0504762	no
TSPAN9	2375	2174	1545	2084	-0.769975	0.0170465	no
BTBD7	1098	1082	2186	1770	0.387716	0.0801695	no
APBA3	302	198	320	291	-0.160981	0.643406	no
MKS1	410	237	583	611	0.445847	0.216768	no
ABHD5	266	303	554	325	0.134313	0.742334	no
AKAP8L	558	868	658	1032	-0.213766	0.653934	no
MBTD1	215	329	301	506	0.11407	0.82076	no
UTP18	547	385	809	474	-0.0124814	0.972966	no
RNF216	1953	1509	3038	2752	0.285524	0.227602	no
TTC19	1210	1210	2789	2101	0.53862	0.0270783	no
PTBP1	3757	2846	5451	5097	0.221829	0.377933	no
SYT7	248	837	7	20	-5.79848	3.41696e-11	down_regulated
LARS2	860	591	953	544	-0.428747	0.231724	no
PIK3C2A	1434	1701	2087	1998	-0.089729	0.739935	no
PLAUR	890	559	4850	10885	3.03584	2.41527e-07	up_regulated
ANLN	139	119	453	517	1.46087	6.66873e-05	up_regulated
WIZ	812	411	918	751	0.00400508	0.992011	no
RABGAP1	501	591	953	1315	0.601	0.144759	no
DCN	5381	2587	2158	7725	-0.0661802	0.925031	no
QPCTL	54	80	104	168	0.566401	0.355898	no
PPP5C	1866	1100	2571	1463	-0.0241561	0.948674	no
CEP68	824	683	1038	746	-0.227178	0.453523	no
MAP4K3	376	495	1049	934	0.707931	0.0265262	no
TYROBP	28	53	43	29	-0.675352	0.475352	no
TMEM159	256	453	1302	3625	2.35765	0.000479091	up_regulated
BRCA1	450	261	546	353	-0.122811	0.769788	no
ERCC1	2953	3182	3819	5208	0.106939	0.750766	no
SEMA3B	50	79	357	1427	3.36802	1.51404e-05	up_regulated
MBTPS2	555	543	903	661	0.033955	0.899862	no
EXTL3	2072	1044	2394	1520	-0.127532	0.744772	no
NR1H4	2734	2891	2314	1075	-1.23242	0.00139444	down_regulated
ELOVL5	6387	4576	5932	4935	-0.470085	0.058436	no
CALCOCO1	1269	1457	1605	3251	0.398213	0.429527	no
UBR7	670	488	966	515	-0.124405	0.74108	no
MAP4K5	531	481	988	880	0.420404	0.150569	no
EHD3	492	600	337	491	-0.85184	0.0839868	no
PSMC4	5095	3096	5512	2193	-0.573246	0.220293	no
MAN2B2	1738	1229	2813	1848	0.183171	0.528511	no
CLDN11	1485	1296	2843	15896	2.36384	0.00205329	up_regulated
SLC25A39	4043	2109	3585	1987	-0.607046	0.143315	no
MVP	5771	2997	6311	7278	0.204056	0.599792	no
NUB1	1309	965	2185	1373	0.173537	0.560573	no
PGM3	2393	2430	4106	4187	0.319979	0.168104	no
RWDD2A	580	495	808	691	0.0162246	0.951681	no
CLK1	1280	2589	1415	3059	-0.245047	0.69821	no
POLR3B	535	447	1108	503	0.221893	0.591447	no
ANGEL1	459	482	515	467	-0.407452	0.124891	no
RNF14	669	600	1092	664	-0.0131944	0.966321	no
DNASE1L1	433	280	561	640	0.313871	0.360846	no
DDX11	605	537	671	707	-0.184033	0.481337	no
HEBP1	1999	2013	3260	2406	0.0203834	0.94321	no
GPRC5A	109	33	23682	24863	7.99916	3.00273e-56	up_regulated
TACC3	466	285	452	516	-0.0698217	0.854423	no
UFL1	1750	2416	2534	2277	-0.273438	0.427037	no
POLA2	349	183	655	522	0.697829	0.0769127	no
ZC3H3	281	193	351	409	0.241009	0.50787	no
CAPN1	10057	5919	14027	9724	0.113801	0.801796	no
MDH1	9409	11350	16722	12903	0.0298946	0.914862	no
SLC30A9	967	898	1973	1225	0.295575	0.307024	no
MTMR11	489	1194	330	919	-0.881656	0.220488	no
COX15	2670	2598	3252	3495	-0.100627	0.677529	no
CCDC88C	687	339	568	275	-0.751487	0.116008	no
ZMYND11	865	732	1720	1040	0.30951	0.305297	no
DPEP1	2	2	1	7	0.591334	0.682265	no
BID	3158	1731	3557	2361	-0.182005	0.686997	no
MATR3	3047	3265	4809	4069	0.0186175	0.937464	no
NPC1L1	6652	4110	3518	2072	-1.41307	5.17434e-05	down_regulated
XYLT2	4952	3836	9359	13028	0.91384	0.00548481	no
NUDCD3	1820	1255	2935	2330	0.317596	0.218997	no
CHDH	7003	9881	4231	4891	-1.35783	8.56636e-05	down_regulated
GLT8D1	1731	1908	3466	3838	0.543805	0.0510494	no
ATP2C1	867	657	1471	1494	0.510105	0.0886905	no
SLC38A5	11	6	59	487	4.63998	1.26764e-05	up_regulated
RALBP1	1760	1304	2896	2463	0.348708	0.135286	no
RUFY3	795	758	780	775	-0.458889	0.0836391	no
WWTR1	645	890	967	1097	-0.0423221	0.939763	no
AGPS	1793	960	2599	1276	0.0223805	0.96209	no
CXorf56	617	793	979	1367	0.278032	0.545712	no
TTC27	475	324	738	627	0.317721	0.268872	no
VSIG2	31	38	591	362	3.29496	4.39482e-08	up_regulated
PHLDB1	388	438	1738	1806	1.63573	0.00296367	up_regulated
CYP24A1	8	6	925	628	6.31964	3.00464e-30	up_regulated
SNAI2	161	180	164	248	-0.174341	0.781301	no
CD74	6074	3276	6654	3512	-0.347067	0.512552	no
ZRANB1	245	243	339	423	0.191527	0.620012	no
NCDN	611	264	941	784	0.541361	0.226787	no
ZFP64	372	382	622	761	0.421555	0.189966	no
MNAT1	463	565	706	680	-0.0411385	0.892122	no
SAMD4A	738	739	3579	3734	1.84768	6.97781e-14	up_regulated
MRE11A	692	971	1248	1149	0.047093	0.891096	no
PLEKHB1	459	192	2178	1187	1.91276	0.00122554	up_regulated
SERPINB1	5589	4721	7602	5604	-0.113154	0.702222	no
SLC7A9	544	658	276	105	-2.1716	1.18341e-05	down_regulated
SPAST	392	303	724	374	0.176628	0.655273	no
NRXN3	597	316	794	715	0.283393	0.551935	no
AQR	861	844	1354	1140	0.078856	0.73394	no
CPS1	108089	145996	39008	9972	-2.91055	7.17445e-07	down_regulated
C8B	13287	19928	2864	4332	-2.66566	9.78839e-08	down_regulated
FHL1	423	227	5694	3390	3.34246	1.19842e-09	up_regulated
RTFDC1	3855	3055	6174	5169	0.253701	0.217534	no
SLC45A4	322	66	771	293	1.00425	0.228069	no
RNF10	3002	2291	5135	3323	0.203871	0.466786	no
ZDHHC6	865	850	1154	875	-0.232401	0.333905	no
GRAMD1B	717	374	860	490	-0.155701	0.714116	no
RNH1	8069	6196	10784	12642	0.272408	0.318742	no
NDUFS1	3346	3268	5149	3194	-0.14975	0.592578	no
RB1CC1	2245	2530	3074	2647	-0.21399	0.415235	no
ERP44	2760	2886	4513	3157	-0.0398412	0.875585	no
ALAS1	6732	8084	6978	4743	-0.827247	0.00445016	no
BIRC3	4214	1543	3952	1768	-0.470159	0.439553	no
AKAP11	368	415	683	737	0.395395	0.195284	no
GLRX2	280	133	341	131	-0.283908	0.635998	no
SNAPC1	336	150	5674	3747	3.82565	9.21367e-20	up_regulated
DERA	1178	2231	1178	864	-1.24302	0.00710335	down_regulated
STRAP	4443	3038	8357	5822	0.458233	0.125808	no
ABCC2	4560	5274	2722	1526	-1.7077	5.06912e-07	down_regulated
PLEKHO1	452	336	171	410	-0.849491	0.246547	no
GCLM	1640	1787	1905	1136	-0.663525	0.0372765	no
UBR2	657	839	968	1093	-0.00424764	0.990082	no
EHD2	1092	3063	17895	21789	2.76322	0.000346866	up_regulated
DEPDC1	143	124	266	453	0.997831	0.0409892	no
CCDC28A	348	467	592	389	-0.227114	0.554359	no
RRAGD	618	1113	937	790	-0.498057	0.277784	no
HSF2	214	171	388	444	0.664621	0.0458274	no
PHF20	888	732	1944	2333	0.955342	0.00200988	no
HSD17B6	902	2882	128	79	-4.72173	1.30863e-09	down_regulated
NR1H3	4162	3459	1898	2223	-1.33378	4.69472e-07	down_regulated
TYMP	508	565	185	525	-1.01625	0.08837	no
NCAPH2	1329	1239	1343	1319	-0.408466	0.0951804	no
TOMM34	1964	1020	5734	2337	0.957688	0.0653349	no
SEC63	7054	6861	11077	8839	0.0449198	0.826746	no
KPNA6	5523	3896	10527	8414	0.549119	0.0357114	no
VIM	7507	5886	13172	30429	1.28994	0.0234188	no
FAS	1227	906	1804	1066	-0.0470794	0.889524	no
RNASET2	682	701	3693	3945	2.00539	5.52779e-15	up_regulated
CD44	2956	3018	2125	3589	-0.502135	0.204871	no
AGPAT4	190	161	512	858	1.53387	0.00118713	up_regulated
SLAMF7	4	8	4227	5503	9.20261	1.9911e-38	up_regulated
BTN3A1	739	798	1097	1815	0.480627	0.273365	no
MIPEP	273	229	547	308	0.285722	0.483062	no
IFNGR1	1418	1488	3455	2291	0.498972	0.0975365	no
B4GALT7	2303	1147	3181	2223	0.196049	0.643685	no
VRK2	159	166	348	244	0.384357	0.336213	no
TNFRSF1B	1253	1814	245	857	-1.90041	0.011682	no
VEZT	1490	1129	2729	2267	0.471804	0.0378268	no
BRD9	2025	1267	2768	2323	0.177505	0.565978	no
SNX1	3283	3046	5087	4094	0.0667697	0.743772	no
TBPL1	574	439	892	692	0.18124	0.549745	no
ARNTL2	1166	223	1458	325	-0.107918	0.902066	no
BCLAF1	2707	2440	4433	3016	0.0564032	0.821045	no
SLC39A9	1720	1306	2171	1893	-0.0321305	0.891753	no
ANK1	78	46	889	469	2.98045	1.80272e-06	up_regulated
TFB1M	885	857	1207	1057	-0.0892889	0.683543	no
RABEP1	1188	1193	2039	1648	0.157994	0.487748	no
HMGB3	1023	616	1029	525	-0.550413	0.173727	no
NUP160	581	777	983	1018	0.0867034	0.794044	no
BAK1	1769	645	2654	1255	0.237028	0.675133	no
GRN	16914	14427	30084	30712	0.501411	0.0367615	no
FAM13B	522	614	1777	591	0.539978	0.304864	no
CENPQ	178	204	369	356	0.454859	0.349339	no
SARS	7512	7274	10691	8504	-0.095844	0.666102	no
RANBP3	2855	1909	3917	2399	-0.0626557	0.857981	no
ARID4A	1251	2114	1667	2595	-0.121498	0.797274	no
TSSC1	1354	714	2132	1335	0.286475	0.479858	no
PNPLA6	3711	3188	4009	5460	0.0161267	0.96033	no
IFT88	570	818	723	608	-0.546117	0.116292	no
ALG1	1910	1494	2077	1057	-0.603781	0.105832	no
ZCCHC8	287	453	405	557	-0.0869501	0.847942	no
ABCF2	2177	868	3502	1808	0.344771	0.501942	no
CHPF2	1665	872	1986	1307	-0.0799711	0.85699	no
UBA6	1052	1463	1671	2310	0.202364	0.639778	no
GAB2	343	321	531	808	0.572489	0.145981	no
ATP6V0A1	5773	3951	6419	4732	-0.263914	0.334441	no
PIAS1	1075	1139	1720	1787	0.20075	0.462877	no
SLC4A7	602	154	828	636	0.528869	0.418097	no
MAP2K3	3118	1436	2775	1403	-0.587968	0.198334	no
TMSB10	8287	4514	22604	27477	1.5407	1.87988e-05	up_regulated
ASTE1	173	328	232	251	-0.536898	0.36429	no
RNF19A	1164	1252	1646	1322	-0.179355	0.611722	no
PEX3	905	857	749	470	-1.01388	0.000722287	down_regulated
GABARAPL2	3729	3379	7727	4829	0.339566	0.219299	no
SH3YL1	765	1111	1104	1253	-0.142219	0.696379	no
FAM136A	2938	2834	3867	2227	-0.409456	0.194834	no
VCL	2358	1408	4330	3313	0.566959	0.0700763	no
NSMAF	327	187	717	475	0.753524	0.0477734	no
ADSS	590	424	1330	911	0.676839	0.0267442	no
TIMP2	1014	1082	8130	9053	2.57559	3.71552e-07	up_regulated
RFC1	4126	4371	4849	5955	-0.108077	0.7145	no
TBC1D23	456	457	611	901	0.28412	0.48607	no
CUL3	932	694	1588	1213	0.321253	0.212055	no
OTC	4396	4841	1335	107	-3.2332	0.000224013	down_regulated
ZZZ3	755	956	1520	1327	0.255908	0.383926	no
USP2	3205	2037	2273	988	-1.16775	0.00748182	down_regulated
TUBG2	673	883	897	1578	0.222977	0.622046	no
RPL26L1	483	301	785	424	0.152371	0.709903	no
FLT4	677	411	19	235	-2.45837	0.0494928	no
NSUN2	542	299	789	508	0.165405	0.674703	no
FBXO42	814	755	1321	1320	0.291984	0.220559	no
MRI1	418	412	775	597	0.250781	0.422346	no
METTL1	1107	649	1927	854	0.184366	0.690049	no
AGA	1925	2455	1580	1253	-1.1126	0.000642628	down_regulated
BOD1L1	1607	1601	2457	3112	0.345225	0.30376	no
MAT2B	1506	1715	3308	2376	0.335317	0.237943	no
TRIO	626	448	1391	1544	1.00699	0.00246201	up_regulated
VCAN	2365	598	3526	3819	0.902968	0.121918	no
CLEC16A	1403	394	1247	908	-0.167559	0.772543	no
CDH1	8795	16383	19924	20214	0.185729	0.653509	no
SKIV2L2	902	795	898	1093	-0.217039	0.480705	no
ZFYVE16	484	664	818	884	0.096651	0.782926	no
FAM65A	1765	1339	2440	4764	0.795875	0.102258	no
C6	7574	7964	5089	2495	-1.53374	0.000215427	down_regulated
RAI14	1717	1799	3137	5371	0.836555	0.0837976	no
PNKP	1235	708	1000	930	-0.4526	0.252439	no
PHLPP2	460	389	1224	477	0.503165	0.297829	no
SPDL1	189	184	243	278	0.0270839	0.93811	no
STAU2	634	525	1826	1498	1.05574	5.63132e-06	up_regulated
PQLC2	1695	1297	1701	1366	-0.426227	0.0708517	no
CTNS	1162	436	1550	454	-0.152105	0.82844	no
PHF23	3459	2268	4883	2669	-0.0749647	0.832161	no
INPP4A	460	371	912	675	0.465242	0.084011	no
RAB27B	52	33	794	510	3.47167	2.03378e-13	up_regulated
PSMA4	8795	7060	11831	5575	-0.354647	0.340135	no
MYO16	22	16	505	569	4.37453	3.29416e-19	up_regulated
LSG1	2375	1794	3181	1441	-0.33956	0.400164	no
PARP3	179	196	399	448	0.71533	0.0372841	no
THAP3	812	754	1067	1388	0.202236	0.542858	no
FAM65C	159	57	1196	395	2.40688	0.000354691	up_regulated
TDP1	320	315	584	493	0.292545	0.274594	no
AIFM2	3457	2457	5281	2356	-0.117687	0.778508	no
SPATA7	245	242	416	534	0.514191	0.141487	no
MED17	507	565	1027	775	0.268989	0.33956	no
RETSAT	6464	5908	7480	4418	-0.540716	0.0626147	no
CAPG	3203	2959	4778	5761	0.32457	0.29796	no
AP2S1	7510	4902	10714	8629	0.184934	0.485019	no
DCUN1D1	2946	2920	4568	2559	-0.209329	0.514808	no
JADE2	353	216	945	505	0.877023	0.0380838	no
TRIT1	308	247	673	700	0.855144	0.00383517	no
ADRB1	7	12	33	685	4.84651	0.000106548	up_regulated
GUCA2B	33	21	94	100	1.40159	0.0230081	no
CUL7	2457	2005	2972	5299	0.464456	0.256985	no
CTNNA1	6127	5617	15444	12542	0.78379	0.000156851	no
PHKA2	4278	5984	2762	3691	-1.13143	0.0028166	down_regulated
CNTLN	1263	1175	506	506	-1.72814	1.67407e-12	down_regulated
HSPA5	16865	16625	23492	21433	-0.0425038	0.832647	no
DSG2	3311	3682	14370	19675	1.83214	6.38792e-08	up_regulated
GEMIN8	1072	864	1709	1442	0.240969	0.270122	no
OFD1	1046	748	1858	1252	0.326004	0.286665	no
WDR37	460	453	828	815	0.385244	0.140898	no
CTPS2	442	287	768	721	0.58231	0.0717384	no
ATP6V1H	2152	1626	6526	4151	1.026	0.000793314	up_regulated
POLR2B	1618	1485	3333	2462	0.427532	0.0605996	no
FAM214A	626	502	900	568	-0.0952993	0.758102	no
TPR	3553	3755	5252	6857	0.277015	0.378029	no
CP	33623	54627	15822	20692	-1.74238	0.000260769	down_regulated
KIAA0556	442	187	645	440	0.339607	0.489952	no
DTNBP1	697	319	891	569	0.0702808	0.873023	no
SCML1	2144	3371	1785	2000	-1.01856	0.00846557	down_regulated
WWC3	551	336	1874	1803	1.60736	8.06571e-07	up_regulated
MAP4	5548	3474	9502	10952	0.745273	0.0194071	no
GOPC	766	638	1000	870	-0.0481507	0.830419	no
USP28	275	289	405	537	0.289243	0.433934	no
TSPAN17	1829	704	2664	1344	0.20472	0.69416	no
NOP16	3269	1812	4172	2038	-0.182909	0.674163	no
CC2D2A	437	327	697	571	0.270551	0.311421	no
RRM2B	840	885	1707	1023	0.172951	0.584252	no
ZNF800	239	253	479	330	0.23498	0.555319	no
MRPS10	2678	2219	3870	1982	-0.229751	0.507384	no
RSF1	1789	1887	3439	4592	0.677106	0.0488782	no
VPS13D	909	602	1361	929	0.135875	0.682037	no
FAM120A	4500	3583	4942	3986	-0.319919	0.124339	no
R3HDM1	310	254	412	425	0.116436	0.684801	no
KITLG	178	195	489	270	0.530836	0.209328	no
ERCC8	325	200	534	394	0.364131	0.309975	no
H6PD	10493	21092	5341	9852	-1.51715	0.00730619	down_regulated
VAMP3	2646	2199	6189	5544	0.816011	0.000231547	no
PER3	274	597	196	150	-1.83816	0.0015854	down_regulated
LTBP1	344	135	1147	1319	1.9453	0.000214292	up_regulated
RCN1	3270	1560	3031	4296	0.186384	0.667275	no
RFC2	1666	1688	2514	1622	-0.18197	0.515641	no
ARID1B	869	848	1242	1511	0.229393	0.434652	no
CLPTM1L	2542	1350	5705	4165	0.890782	0.0203902	no
NEDD4L	2336	3909	4823	3283	-0.126359	0.760694	no
HEXB	1979	1673	5983	2732	0.761965	0.047867	no
PTCD2	128	109	147	223	0.206009	0.657911	no
JKAMP	3070	2856	9507	6364	0.942163	0.000283319	no
DKK3	0	3	15	6	2.28526	0.0586133	no
ARHGEF5	947	672	2219	1716	0.82041	0.00172863	no
NFE2L3	71	70	460	312	1.97273	4.69298e-05	up_regulated
MCUR1	303	268	828	453	0.679581	0.0739631	no
LIMA1	2442	1851	3968	5806	0.754976	0.0306947	no
LETMD1	2338	2787	2805	3849	-0.0775408	0.829255	no
LAMC3	435	141	65	1140	0.732896	0.521141	no
MAPK9	520	357	1776	734	1.0286	0.0264526	no
BCAR1	4363	2571	5993	4188	0.0961387	0.770904	no
FAM160A2	830	643	803	815	-0.315797	0.220154	no
HERPUD1	4533	5692	11074	11055	0.641834	0.0371653	no
RAD51	212	145	319	275	0.279986	0.448739	no
THOC3	165	213	154	152	-0.778135	0.0664272	no
HEBP2	808	823	1197	990	-0.0490945	0.845618	no
MPHOSPH9	419	555	721	840	0.214121	0.562942	no
PLEKHA5	1502	1427	2213	2017	0.0655098	0.770157	no
PRSS8	523	1154	1724	2847	0.977039	0.12786	no
SIKE1	761	1025	1133	1100	-0.153827	0.635958	no
RRP12	913	318	1357	930	0.454015	0.405215	no
FNIP2	826	396	852	664	-0.133843	0.740367	no
MSMO1	57887	103311	55469	58477	-0.984023	0.0153342	no
TTC17	3328	3174	6037	5516	0.364524	0.0651475	no
FOXN3	1277	1104	753	1016	-0.870446	0.00749707	no
AKR7A2	2050	1438	1941	1576	-0.445819	0.146914	no
MRTO4	2929	1714	3589	2308	-0.11681	0.740563	no
NNAT	67	69	2290	4887	5.29447	7.43669e-26	up_regulated
USE1	1093	937	828	1038	-0.566549	0.059252	no
NRIP2	349	139	119	232	-0.870499	0.170394	no
AP5M1	900	600	1297	533	-0.200377	0.658236	no
ANAPC4	564	365	947	567	0.235318	0.519012	no
TRAPPC3	3707	2505	5703	3205	0.0460431	0.894369	no
THRAP3	13307	18860	21391	20877	-0.0842003	0.812861	no
PHPT1	12156	11058	21365	23084	0.482723	0.0432156	no
ARID4B	2461	2732	3922	4120	0.166715	0.520878	no
OPN3	117	255	879	678	1.56009	0.00508421	up_regulated
SDCCAG8	1006	1061	1092	1096	-0.38232	0.170288	no
PTPRN	155	43	140	1152	2.36804	0.028433	no
HHAT	579	653	1987	1073	0.815386	0.030018	no
KIF1B	1920	1684	3284	2602	0.239396	0.262711	no
TBC1D22A	1847	1364	2578	2849	0.312431	0.252331	no
ATP9A	787	539	726	586	-0.472564	0.102416	no
CHRDL2	429	374	117	87	-2.44699	3.79743e-11	down_regulated
FAM168A	318	385	368	700	0.163352	0.738423	no
GALC	292	244	2000	1415	2.19961	2.1357e-15	up_regulated
NOP58	1598	1458	2344	1773	-0.0422332	0.857687	no
SZRD1	8696	5615	9937	7857	-0.141333	0.603071	no
CUL1	1808	1352	1512	1231	-0.66448	0.00583433	no
FAM114A2	529	630	835	716	-0.056678	0.861697	no
CYFIP2	868	752	4745	3153	1.80906	7.31001e-10	up_regulated
TAB2	437	489	872	1032	0.581315	0.069373	no
GINM1	1628	1390	3704	2596	0.588575	0.0165141	no
EIF2AK2	3232	3383	5032	4511	0.0590351	0.795976	no
USP36	1249	1101	1867	1907	0.227383	0.329489	no
KMT2C	1171	1341	2256	2740	0.533536	0.121277	no
PUM2	840	874	1297	1255	0.108727	0.655655	no
MRPL43	4809	3656	7224	5008	0.0622131	0.807245	no
ITIH4	3290	3383	1255	963	-2.06553	2.44516e-18	down_regulated
ITIH1	55701	90866	10649	15807	-2.93321	1.02352e-10	down_regulated
C4orf27	617	539	987	541	-0.0830211	0.810551	no
ZFR	3692	4622	5411	4710	-0.194968	0.526877	no
RC3H2	532	694	1425	1045	0.522178	0.109538	no
IL17RB	1142	1931	619	556	-1.87624	2.8078e-06	down_regulated
TRAF3IP2	582	629	939	1244	0.398291	0.251109	no
GYG2	1263	721	1602	612	-0.325858	0.549531	no
DCBLD2	2418	2425	7798	6918	1.13507	3.60755e-08	up_regulated
SOAT1	861	1346	2527	1527	0.37179	0.36979	no
PKP2	513	541	1845	1472	1.17859	1.49973e-05	up_regulated
F7	15455	21181	6335	6985	-1.93041	5.23212e-08	down_regulated
GDI2	11311	10667	17129	14710	0.0673138	0.741172	no
PRDM1	623	465	42	363	-1.79911	0.0987435	no
ATG5	702	673	1113	589	-0.183304	0.616377	no
PITHD1	1168	733	1435	972	-0.121614	0.745413	no
MTA3	1169	1108	2338	2402	0.599044	0.0534866	no
USP13	557	302	380	307	-0.77034	0.038935	no
ATP11B	442	406	844	792	0.486121	0.0659371	no
LAMC2	279	81	1450	823	2.21495	0.000567644	up_regulated
CDK14	318	334	867	919	0.99248	0.00242111	no
SEC61A1	18207	9782	20095	16522	-0.0585547	0.86645	no
PPP1R12A	3316	3830	6684	9373	0.716194	0.053488	no
POLR3E	1550	990	1781	1218	-0.222665	0.538649	no
ATP2B4	3559	3947	2454	5845	-0.281618	0.590941	no
ZC3H11A	1392	1533	2232	2314	0.171603	0.513235	no
RIOK2	762	815	1295	1010	0.0704599	0.780962	no
YIPF1	1076	717	1458	720	-0.198617	0.615875	no
NDC1	663	466	1057	1006	0.419349	0.155796	no
FLYWCH1	1012	574	1426	1583	0.49	0.16186	no
PARP12	604	492	933	367	-0.251036	0.604965	no
ALDH18A1	1267	832	1848	1631	0.277912	0.359942	no
TARBP1	610	390	952	724	0.287774	0.568403	no
PET112	1373	1303	1560	1599	-0.219569	0.373817	no
MXD1	635	576	874	555	-0.241449	0.495504	no
DNAJC25	479	807	589	672	-0.50549	0.259795	no
SLC2A3	231	288	28302	114388	7.6905	8.89943e-19	up_regulated
CTDP1	628	269	657	362	-0.273176	0.610615	no
YBX3	2028	1223	6207	6649	1.54566	1.74526e-06	up_regulated
WNK1	3026	3009	3819	3535	-0.180737	0.390083	no
CCAR1	3320	2835	5343	3777	0.0944856	0.700233	no
OGFR	589	399	363	619	-0.429712	0.331386	no
CREB3L3	6166	4271	726	1450	-2.67618	5.82554e-09	down_regulated
PIGV	1288	1637	1482	1125	-0.652025	0.0712901	no
PTPRU	1092	1171	2277	1972	0.436657	0.0657285	no
SNRNP40	1123	752	1473	617	-0.33003	0.456733	no
COL11A1	34	68	129	3109	4.58756	0.00675181	up_regulated
QSER1	458	501	769	920	0.359324	0.306002	no
MPC1	7861	5148	4632	1547	-1.56917	0.00245991	down_regulated
ACAA1	9653	11872	7203	4107	-1.42705	2.773e-05	down_regulated
BCAT1	863	1286	3613	5364	1.60301	0.00257234	up_regulated
HDAC7	1542	861	2360	2305	0.517685	0.192281	no
SPAG4	1368	2781	685	1603	-1.31031	0.0753569	no
NCKAP1	2108	1874	3928	3636	0.464454	0.023772	no
MRPS35	2588	2459	3332	2046	-0.392406	0.1698	no
SFSWAP	874	805	916	1225	-0.0940739	0.787836	no
MON2	916	951	1122	1411	-0.0125898	0.967816	no
CDH3	9	9	1506	2063	7.18739	3.13966e-42	up_regulated
GPBP1	1234	1453	2059	2547	0.318834	0.321538	no
DGAT2	1665	2941	262	383	-3.30373	2.42097e-09	down_regulated
CS	3666	2554	4116	3498	-0.163455	0.569827	no
LTK	252	153	63	292	-0.569021	0.621752	no
MRPS24	352	330	461	376	-0.173888	0.522036	no
ELMO2	681	406	1198	568	0.223491	0.607111	no
WAPAL	1207	1165	1834	1509	0.0246294	0.922332	no
VMP1	5763	5518	9091	8435	0.171397	0.408139	no
APPBP2	920	986	2578	2590	0.974182	0.000186649	no
POLD1	562	408	436	470	-0.544319	0.0807523	no
EIF4B	8689	10057	12321	14772	0.0718151	0.817533	no
SPHK2	1306	606	961	499	-0.851787	0.137734	no
RPL18	18843	12325	24642	33750	0.47683	0.192934	no
CA11	23	8	51	220	2.76308	0.00769315	up_regulated
ISOC2	6055	4772	4759	3155	-0.924658	0.000474119	no
U2AF2	1013	532	1208	885	-0.0133357	0.972268	no
EPN1	772	729	559	817	-0.567216	0.117608	no
MED29	3383	2992	3594	2981	-0.421825	0.029268	no
ZNF275	1474	3074	1228	1445	-1.25069	0.0117824	no
MTMR1	402	356	897	841	0.736683	0.0109311	no
GPC1	1687	738	2352	3285	0.80455	0.080712	no
ADCK1	500	175	624	227	-0.133822	0.84401	no
HAGH	3944	2637	3016	1343	-1.07834	0.0124613	no
RNF4	1147	714	1530	1145	0.066441	0.828115	no
CASP8	398	425	550	404	-0.266519	0.365639	no
LIMCH1	1143	1458	967	5221	0.844897	0.368016	no
ASUN	468	390	567	523	-0.113697	0.648226	no
TM7SF3	2593	1463	3160	1981	-0.119505	0.760103	no
SPA17	92	33	436	207	1.90339	0.00734866	up_regulated
ST3GAL6	247	142	686	224	0.735386	0.222098	no
ATP2C2	57	101	454	692	2.39534	1.30264e-05	up_regulated
NGFR	1692	706	68	484	-2.47297	0.0219776	no
TAF2	540	466	814	668	0.0930606	0.698054	no
HIPK2	3360	2978	4093	2488	-0.427341	0.135792	no
TNPO3	1111	1061	1877	1622	0.220374	0.345925	no
RFXANK	1494	955	2211	2129	0.37985	0.185143	no
TMEM161A	4271	3440	4342	3278	-0.484217	0.0349905	no
LPAR2	473	573	1736	781	0.758408	0.104798	no
CTSA	23216	24347	24275	17279	-0.676107	0.00619368	no
SUGP2	912	786	1236	1584	0.287903	0.401179	no
SLC12A2	31327	8724	66472	10014	0.444282	0.591212	no
SNX24	608	865	2944	2154	1.29899	0.000151478	up_regulated
CNN2	6690	3276	14355	15125	1.1344	0.00278359	up_regulated
DDX20	424	297	533	256	-0.352314	0.475146	no
BTBD1	165	149	231	219	0.0583803	0.899018	no
SBNO2	486	266	296	816	0.172517	0.791557	no
PMS1	234	177	380	284	0.22691	0.502116	no
HMG20B	625	366	598	529	-0.261094	0.449167	no
TAF11	1260	1225	1751	1665	-0.00455913	0.984742	no
ANKS1A	723	499	2040	1706	1.16009	1.13292e-05	up_regulated
AP3D1	6871	4978	9365	8732	0.1588	0.518818	no
ZNF76	1226	824	1605	1067	-0.0834929	0.784757	no
SLC9A3R2	1444	3031	3207	4856	0.377488	0.579105	no
NTHL1	2399	1889	2874	2299	-0.192614	0.489836	no
UHRF1BP1	388	433	657	651	0.204768	0.492072	no
GNAI3	3601	3887	5364	4678	-0.0489458	0.832502	no
IPO5	2590	1885	3471	4557	0.407626	0.207333	no
OAT	7564	5789	9185	2793	-0.662015	0.216079	no
WDR3	1330	1004	2201	1657	0.260461	0.297889	no
PKN2	391	493	604	793	0.201589	0.62349	no
WDR18	118	147	88	103	-0.936449	0.142086	no
TRAM2	790	1151	3643	4120	1.52806	0.000125368	up_regulated
GLP2R	32	14	514	281	3.6471	2.52877e-09	up_regulated
DGKA	263	277	784	1723	1.78733	0.0066711	up_regulated
ERBB3	5358	5422	5460	4552	-0.578481	0.00523943	no
KARS	3321	2288	5318	4538	0.358702	0.179926	no
ADAT1	812	336	1609	582	0.458242	0.435897	no
PDIA5	4810	4514	2926	2635	-1.21046	1.49089e-09	down_regulated
TBC1D22B	250	258	496	566	0.60677	0.0645373	no
NDUFB4	3241	3353	3798	3464	-0.329109	0.141025	no
SPEN	553	438	899	902	0.409055	0.108688	no
MYLK	1381	1520	3908	4037	0.988831	0.000204699	no
ZC3H15	3029	2176	4311	2389	-0.112911	0.738886	no
MAP2K4	1121	887	2025	1137	0.174551	0.603243	no
TMEM206	346	117	677	358	0.709283	0.256092	no
SLK	1361	1714	3268	2893	0.524567	0.112417	no
GSTO2	655	733	691	521	-0.676122	0.0152376	no
SEC61A2	265	373	381	287	-0.423359	0.263447	no
TLE2	1063	942	1658	2421	0.585901	0.187515	no
ASB1	856	488	1373	1330	0.567138	0.106155	no
FAM107B	3949	4164	4883	2451	-0.643605	0.0716835	no
ME1	792	285	1346	689	0.463557	0.444349	no
TBC1D1	1342	725	1318	1776	0.15965	0.707602	no
CDK13	813	1086	1100	1192	-0.199011	0.551009	no
MTHFD2	508	383	1093	1251	0.951433	0.00633848	no
SLC9A7	284	223	639	659	0.905054	0.00420683	no
FOXJ2	336	244	524	708	0.652082	0.0863661	no
YBX1	13171	8463	15394	14419	0.0157094	0.95993	no
PDE4A	171	332	404	1283	1.30782	0.0865685	no
PPP2R5A	1677	1706	1772	1849	-0.362896	0.154482	no
ELAVL1	964	632	996	814	-0.273263	0.403777	no
TIE1	1519	890	46	396	-2.80943	0.0677238	no
DIP2B	873	562	1310	1204	0.360491	0.217452	no
SMARCD1	255	145	426	260	0.314703	0.470145	no
KDM4A	2230	1624	3029	1909	-0.114071	0.700626	no
NFYC	2539	2383	3524	2668	-0.142199	0.513817	no
ZMYND12	84	191	133	120	-0.619043	0.286975	no
NGEF	1189	1087	1173	970	-0.554702	0.0092097	no
ASPM	600	532	460	746	-0.34283	0.442882	no
ELOVL1	12014	7633	24164	15891	0.563698	0.0694247	no
ZNRD1	602	639	896	901	0.0696066	0.804325	no
ZBTB11	244	358	406	377	-0.102007	0.79083	no
GOLGA5	985	1410	1406	1329	-0.288471	0.416755	no
FGFR2	729	325	2261	1737	1.4804	0.000391002	up_regulated
LRRC40	259	344	328	334	-0.338253	0.366787	no
ISOC1	1448	1592	1123	510	-1.40036	0.000536942	down_regulated
TRMT11	725	852	1015	802	-0.276032	0.323914	no
THUMPD1	2363	3717	4350	3023	-0.220998	0.586998	no
MSANTD3	1056	959	1692	1911	0.386119	0.181663	no
ARFGEF1	571	587	1081	1243	0.548394	0.0657482	no
ACSM2B	1353	3580	493	855	-2.34556	0.000200321	down_regulated
MTFR1	498	373	523	265	-0.626911	0.1105	no
FECH	1129	838	1514	780	-0.259913	0.505987	no
DDX3Y	0	1416	0	2624	0.441284	0.922947	no
PFKP	745	2401	3716	8687	1.51211	0.090258	no
IDI1	12463	15746	9725	5388	-1.4015	7.85577e-05	down_regulated
SP100	1025	1647	1575	1850	-0.11577	0.795672	no
KLF6	4397	3126	4221	3812	-0.358402	0.141542	no
PPAP2A	794	755	605	460	-1.01385	0.000147148	down_regulated
NEO1	580	376	956	1237	0.765909	0.0414451	no
TRAM1	2091	2423	4495	3475	0.338932	0.193933	no
TNFRSF1A	1437	978	1615	1702	0.0140919	0.961211	no
EVI5	1531	2599	2584	2171	-0.289485	0.502241	no
STOML1	792	555	1180	680	-0.00867952	0.980477	no
PKM	11043	8311	33744	43031	1.54981	8.51659e-05	up_regulated
DHX29	1430	918	2091	985	-0.0902699	0.828604	no
DNTTIP2	1980	2220	3665	2369	0.034124	0.909214	no
METTL22	1165	763	1638	1671	0.33542	0.247154	no
TP53BP1	365	283	932	1141	1.23576	0.0016799	up_regulated
TRO	1091	1169	1194	2559	0.302236	0.53834	no
RRP15	1010	1113	2561	1275	0.353476	0.343624	no
RHOA	7761	6831	13868	11121	0.308226	0.125406	no
DHX8	1724	1038	2632	1746	0.203109	0.537947	no
PMS2P4	31	32	62	49	0.343224	0.583756	no
IARS2	3769	3764	7470	6055	0.371657	0.0749451	no
IDH3G	6787	4007	8112	6733	0.0102023	0.974467	no
ROGDI	2087	1054	1298	904	-0.964442	0.0209857	no
ROCK1	2445	2690	3621	3209	-0.060789	0.796094	no
CBFB	918	497	1623	806	0.308765	0.478344	no
PDK3	136	107	217	233	0.439388	0.300851	no
HYAL2	3671	2020	4547	3123	-0.0255479	0.942483	no
RASSF1	1533	1240	3989	3696	1.01343	0.00212435	up_regulated
FGFR3	355	305	4162	2886	2.9426	2.00465e-26	up_regulated
IFI35	2894	1878	2428	1549	-0.729173	0.0301867	no
HEATR6	340	435	996	1275	1.09083	0.00667049	up_regulated
COASY	5242	3908	6045	4717	-0.228133	0.345625	no
PLEKHH3	302	232	174	654	0.237801	0.733336	no
MEF2A	250	406	371	523	-0.0188021	0.968854	no
OTUD5	1421	866	1435	1709	0.025979	0.941702	no
TFE3	1694	1797	3317	3030	0.3932	0.0948564	no
TBC1D25	983	616	1302	1148	0.166273	0.578475	no
ACSL4	18790	14535	9440	6277	-1.55589	2.59296e-08	down_regulated
INPP5A	280	314	195	215	-0.997564	0.00411282	no
GPKOW	1617	1068	1838	1391	-0.192632	0.501831	no
GRIPAP1	1333	1235	1750	1779	0.000257067	0.999114	no
FTSJ1	1148	790	2235	2000	0.675394	0.00858108	no
PRR11	874	810	932	2241	0.495366	0.373682	no
REEP1	54	8	512	175	3.01847	0.00195193	up_regulated
ATP11A	1358	1207	2267	1077	-0.110473	0.788416	no
POLR1A	1834	1048	2542	1256	-0.074917	0.863837	no
LAPTM4A	10293	13988	18041	13581	-0.108284	0.732956	no
TTC7A	344	170	998	760	1.32625	0.000998451	up_regulated
IP6K2	5508	4544	6862	6332	-0.0657824	0.762897	no
SRBD1	386	295	387	297	-0.457754	0.115518	no
KIF2A	528	272	751	636	0.350234	0.423071	no
PSME4	1167	887	1647	1033	-0.0898275	0.793846	no
IFT80	348	323	724	786	0.714916	0.019134	no
SIRT2	3433	4302	2923	3213	-0.801267	0.0216312	no
ERLEC1	3132	2270	8112	4885	0.792931	0.0129352	no
PPP2R5B	772	631	819	881	-0.17349	0.549656	no
MAST4	1389	1363	2139	2004	0.125454	0.646515	no
GPR116	376	588	1949	4329	2.25967	0.124196	no
NUP133	459	315	799	677	0.47614	0.14846	no
NUCKS1	32657	45213	51911	45216	-0.164115	0.613516	no
VPS35	2769	3137	5420	4583	0.28428	0.262876	no
DNAJA2	2366	2020	3350	2419	-0.0762841	0.740597	no
BCL3	1671	1323	1287	1405	-0.601709	0.0283003	no
CLEC2D	141	342	140	671	0.314266	0.713097	no
FUNDC1	486	513	1295	738	0.53341	0.117941	no
MAOB	7520	8702	6930	2988	-1.21855	0.00330156	down_regulated
RORA	410	766	668	1392	0.355604	0.549681	no
TGFBR3	267	201	2177	1576	2.53651	2.34657e-19	up_regulated
HES2	12	19	1390	395	5.31511	7.11647e-14	up_regulated
ATP1B3	3036	1620	9474	5259	1.1968	0.00439754	up_regulated
NEDD4	444	652	952	578	-0.0211343	0.961719	no
PIGB	194	244	634	392	0.733383	0.0824764	no
MAPK6	2722	2435	2436	1301	-0.952684	0.00708581	no
GNB5	2753	2529	2951	1996	-0.572499	0.0358689	no
RAB27A	1000	1042	1165	974	-0.405845	0.140993	no
CECR5	1746	1365	1545	1614	-0.427875	0.0836125	no
UFD1L	5339	3521	5398	3323	-0.491477	0.14088	no
LRP6	1004	910	1179	1083	-0.221432	0.305146	no
PHRF1	1826	1558	2031	2170	-0.14037	0.646178	no
IKBKAP	2304	3022	2223	1756	-0.906035	0.00428272	no
NUCB2	3790	4504	4545	5740	-0.147692	0.672391	no
PFN2	2164	1487	4242	3651	0.658206	0.0159455	no
PTPN3	979	1211	1207	788	-0.626555	0.0694716	no
SLC44A1	5353	6778	7396	5459	-0.403736	0.168036	no
TMEM260	296	233	443	391	0.197998	0.542657	no
EXOC5	728	615	1105	657	-0.0886209	0.778047	no
CLTCL1	376	397	1039	1212	1.08515	0.0016658	up_regulated
FSTL3	705	1124	44357	65564	5.44695	4.39623e-35	up_regulated
DGCR2	2927	1982	4453	3254	0.189244	0.506111	no
MNT	818	595	857	969	-0.0732557	0.82285	no
ZXDC	550	629	427	556	-0.71757	0.0656768	no
JMJD6	774	874	1364	1770	0.472685	0.194682	no
POLB	1118	587	894	581	-0.665988	0.125976	no
WIPI1	731	357	1199	606	0.264282	0.594336	no
GBA2	4782	3134	5389	3262	-0.34112	0.30555	no
NDST1	1728	1517	2291	1759	-0.150172	0.583144	no
ASNS	423	302	598	625	0.307598	0.296671	no
AP3M2	284	366	725	658	0.611768	0.215275	no
PABPC1	32799	27458	40802	46135	0.0802124	0.757076	no
TESK2	292	243	520	312	0.157956	0.649007	no
C16orf80	1703	2089	4194	3249	0.489401	0.0953237	no
CSNK2A2	2091	2444	3140	3429	0.0700456	0.824529	no
PTPN21	269	277	566	359	0.275337	0.449552	no
EIF2B3	1660	894	2184	1086	-0.11392	0.799042	no
TCOF1	1449	929	2151	1505	0.15908	0.599926	no
CDC42	42366	45779	90530	57678	0.261727	0.362079	no
OSBPL3	176	114	651	430	1.43304	0.00150165	up_regulated
RAD18	236	195	431	460	0.596009	0.0561465	no
ATP2B1	3441	1823	3742	2636	-0.176417	0.632558	no
NCK2	393	258	925	628	0.790139	0.0170879	no
MAP4K4	5586	4055	5370	5207	-0.316655	0.225548	no
MGAT4A	417	410	2800	1182	1.76505	4.0458e-05	up_regulated
RPL31	7603	5959	8842	11429	0.14055	0.641852	no
WDR1	8606	5576	12189	6904	-0.0429213	0.899955	no
RPS6KA2	977	408	1745	929	0.491239	0.331827	no
ING3	1337	1952	2472	1266	-0.325899	0.448794	no
VASH1	1542	1211	232	1099	-1.43705	0.140326	no
LMCD1	621	724	3718	4780	2.20332	2.81267e-10	up_regulated
WBSCR22	4643	3356	6258	2918	-0.287271	0.461842	no
SEL1L	3209	3393	6413	6073	0.451975	0.0460932	no
ATP6AP1	8379	7653	14284	13955	0.357104	0.0748557	no
TCF3	1055	610	1026	1221	0.00122112	0.997278	no
TRIB2	362	237	261	473	-0.123888	0.791691	no
DAZAP1	744	562	747	796	-0.207247	0.461202	no
MBD3	4379	2941	4336	3193	-0.420126	0.130081	no
HLTF	713	1331	1514	1583	0.113989	0.820709	no
FAM50A	2482	1614	3177	3037	0.154735	0.594048	no
FAM3A	2559	1855	1587	1301	-1.07062	0.00998858	no
CPSF1	3270	1751	2634	2717	-0.343074	0.334663	no
CYBRD1	108	54	3612	4446	5.21085	1.46229e-23	up_regulated
PDCD2	2104	1025	2973	1847	0.167099	0.696517	no
RDH11	19859	19232	14558	6531	-1.38982	0.00031857	down_regulated
PRKACA	2664	1514	1906	1744	-0.63819	0.055884	no
SPP2	2717	5662	224	237	-4.67335	8.41594e-16	down_regulated
ACTN1	8849	4792	14351	14793	0.659988	0.0501412	no
EPN2	413	349	796	1401	1.09942	0.0121214	no
PTPN18	1526	1892	2007	1476	-0.459261	0.116852	no
LIMS2	425	477	3054	3132	2.31196	2.42696e-05	up_regulated
ALDH3A2	6195	6443	3547	2368	-1.57921	1.81213e-09	down_regulated
TFRC	1652	6300	3170	5146	-0.423217	0.554628	no
SREBF1	2110	1687	960	929	-1.46197	2.39053e-10	down_regulated
AFF4	2668	4041	2792	3634	-0.528818	0.195016	no
UBE2D1	413	342	690	291	-0.117108	0.799974	no
MPP5	969	1129	2431	2383	0.728646	0.00681856	no
RHOBTB1	1111	571	1065	906	-0.214386	0.565817	no
SMC1A	3264	1924	5032	2463	0.0559763	0.892067	no
HSD17B10	4681	2698	4478	2139	-0.632183	0.15302	no
MARK2	700	512	1179	1178	0.50999	0.0711561	no
HMMR	305	216	317	449	0.124385	0.770571	no
P4HA2	5970	5042	6397	11119	0.241136	0.556714	no
NFATC3	514	565	558	441	-0.588525	0.0332489	no
TRNT1	580	373	763	360	-0.242932	0.596764	no
ACADVL	23267	18078	14613	15984	-0.881453	0.000453111	no
STK10	863	557	801	1550	0.314648	0.526733	no
FBXW11	1292	752	1981	1235	0.190788	0.599435	no
ACAP1	134	341	194	953	0.837645	0.325891	no
DERL2	3662	3021	4998	3203	-0.180777	0.504725	no
NDE1	400	264	522	631	0.35991	0.354237	no
TMEM38A	982	901	1093	739	-0.517291	0.0618469	no
AP1M1	3204	1500	4681	2967	0.247463	0.557288	no
PVR	1139	898	5126	2452	1.40751	0.000230997	up_regulated
XRCC1	1783	1167	1765	2102	-0.0455424	0.887135	no
SCARB1	25846	34852	15483	17458	-1.35072	0.000677449	down_regulated
MCM2	682	525	1021	579	-0.0721421	0.840209	no
SELO	4298	2347	1843	1827	-1.29408	0.00176667	down_regulated
LLGL2	3234	3046	3604	2975	-0.402177	0.0585057	no
PDE8A	710	679	603	741	-0.498164	0.102605	no
CLCN4	310	276	1206	584	1.11886	0.00721882	up_regulated
NLE1	1072	1009	1410	1440	-0.00508665	0.985408	no
SDHA	9726	9308	10018	9388	-0.435775	0.0266734	no
SMARCE1	3172	2710	4698	2412	-0.21445	0.540918	no
GSDMB	557	1107	369	1987	0.0784279	0.92268	no
KDM5A	2978	3139	4884	5458	0.298588	0.276874	no
PPP2R3A	336	306	959	644	0.842506	0.00394539	no
FERMT2	1397	1457	2071	2160	0.106013	0.693951	no
PTGS2	142	39	83	452	1.21631	0.212287	no
IGF2BP2	1175	1529	1466	2443	0.0829763	0.845792	no
MAP3K13	2728	3176	3141	2597	-0.519292	0.0451001	no
ST6GAL1	22305	25327	9641	7184	-1.98368	5.0134e-15	down_regulated
VDAC1P1	574	654	835	602	-0.256685	0.379737	no
FRY	793	889	2350	1814	0.828123	0.00152587	no
PICALM	969	876	1840	1434	0.357112	0.150306	no
NSF	1311	733	1927	874	-0.0214838	0.966103	no
CLASP1	820	488	939	908	0.0550114	0.864231	no
MRPS34	2003	1186	2629	2009	0.0865533	0.807322	no
NOTCH3	731	397	253	3925	1.53737	0.143235	no
CLNS1A	6128	6586	6179	5798	-0.554704	0.0150375	no
TEAD2	927	376	603	514	-0.65643	0.157012	no
EED	460	457	735	774	0.25907	0.343544	no
CDHR2	1294	1141	687	532	-1.4676	5.26101e-10	down_regulated
TSG101	3888	3699	7047	4248	0.0890017	0.756004	no
C17orf85	451	359	807	589	0.317047	0.282578	no
CA12	5567	4082	1741	3287	-1.35928	0.00207482	down_regulated
MGLL	13752	12023	11264	8499	-0.853795	0.00391868	no
NTN4	81	48	1582	637	3.61928	4.38812e-12	up_regulated
BCS1L	2269	1440	2633	1578	-0.28523	0.404084	no
NUAK1	672	1042	1843	2550	0.893358	0.0596737	no
DPP8	1060	918	2335	1979	0.660508	0.00211003	no
ZNF532	649	640	1730	2545	1.28683	0.00756722	up_regulated
SCARF1	520	561	66	323	-1.87627	0.0458231	no
LMAN1	3180	4531	4847	8303	0.318911	0.490407	no
PTPLAD1	11504	9711	12762	8487	-0.472998	0.0572066	no
ENO1	74053	92975	98010	135691	0.0286425	0.939963	no
C19orf10	6616	3338	6627	6239	-0.0668195	0.85711	no
ARHGEF10L	2695	1858	1464	849	-1.45029	0.00104926	down_regulated
ACTR6	436	497	653	682	0.0513444	0.873316	no
TIPIN	157	104	379	224	0.73696	0.0750088	no
SRI	5753	4208	5130	4971	-0.430565	0.0654092	no
EIF4G3	1335	1158	2303	2433	0.472103	0.0506413	no
NUP37	371	352	738	660	0.485764	0.102125	no
GTSE1	316	174	289	334	-0.0848082	0.863741	no
SEMA3C	33	11	329	981	4.51995	1.07467e-08	up_regulated
TTC38	4528	5261	2740	2355	-1.41828	1.79972e-07	down_regulated
ACAT1	7757	10158	3350	2096	-2.2147	3.141e-09	down_regulated
GRAMD4	407	364	368	342	-0.580317	0.0600822	no
ZNF638	1536	1598	2319	2534	0.171273	0.543691	no
TIMM21	1236	1397	2072	1708	0.0447823	0.860097	no
RASAL2	344	246	1598	1284	1.82866	2.52653e-09	up_regulated
VPS9D1	1043	512	1130	1087	0.0765063	0.865957	no
ZNF37A	905	1011	1084	1340	-0.117309	0.716183	no
MARK3	1594	936	2353	2217	0.409817	0.204777	no
SLC25A3	35988	27377	60131	44651	0.26011	0.395523	no
FNDC3B	7788	6934	12124	12458	0.283595	0.193288	no
FOSL2	1487	1614	6926	12518	2.21119	4.34858e-06	up_regulated
FRYL	830	891	1534	1856	0.522151	0.0992487	no
TMEM131	656	719	755	659	-0.43231	0.106056	no
FSCN1	874	646	5468	5295	2.37262	1.53735e-14	up_regulated
ACTB	159842	129557	231863	156592	-0.0481761	0.84614	no
MOCOS	409	252	265	135	-1.19857	0.00857195	down_regulated
PLD1	1052	666	1063	1025	-0.163933	0.590219	no
DLG1	654	596	1411	1868	0.946653	0.00689593	no
RAB7A	6982	6410	12171	8869	0.177362	0.417702	no
BCAP29	1169	790	2072	1062	0.199662	0.602172	no
SEC31B	320	276	440	516	0.233096	0.534681	no
SART3	1903	1653	2255	2412	-0.0608578	0.817351	no
EXOSC7	2006	1560	2796	2299	0.0532927	0.806488	no
KIFAP3	617	634	935	939	0.119833	0.654472	no
MKRN2	677	469	934	880	0.212224	0.444411	no
MCM6	1039	599	2180	871	0.414618	0.396527	no
REXO2	3841	2346	5874	4620	0.308608	0.294998	no
RBM7	709	950	1072	1106	-0.0801844	0.811722	no
RBMS2	686	396	2646	2890	1.91967	8.16875e-08	up_regulated
BAZ2A	1073	1085	2165	3126	0.849023	0.0169725	no
PTPN23	1359	903	1862	1729	0.217718	0.429694	no
MLH1	3452	2468	4350	2967	-0.161424	0.557005	no
UNG	401	571	607	410	-0.430534	0.283121	no
FMO4	229	636	162	178	-1.84428	0.0122704	no
KLHL20	570	584	1253	908	0.425951	0.239838	no
SLC46A1	1105	1306	1129	985	-0.665652	0.0200313	no
PLXNA2	806	556	1380	873	0.256849	0.43888	no
SPAG5	778	713	373	704	-0.898112	0.0482312	no
ANKRD13A	1622	1788	3487	3037	0.462779	0.0636561	no
TPD52	1038	1070	1585	1245	-0.0503982	0.832542	no
ACACB	958	2273	734	1348	-1.10153	0.0865771	no
TRAF4	1362	929	1885	1390	0.0541404	0.871411	no
PAG1	1453	2699	678	1426	-1.43342	0.0148118	no
GPATCH1	279	311	438	557	0.298888	0.500374	no
MCAM	1127	1317	4494	2981	1.12354	0.213624	no
GPC4	195	54	2995	1978	3.88396	2.69159e-11	up_regulated
MBNL3	1713	1871	2365	1846	-0.245632	0.344078	no
CAMSAP3	1977	1029	1451	958	-0.775201	0.0835138	no
RAP1GAP	3499	2298	2259	1362	-1.14834	0.00161877	down_regulated
XAB2	358	685	438	1082	0.0962268	0.885883	no
ARHGEF1	505	448	590	847	0.152565	0.682565	no
STXBP2	1532	1279	2268	2514	0.316831	0.222428	no
MAP2K7	1257	1216	1129	1316	-0.469945	0.092325	no
DGKD	885	547	1301	1516	0.541126	0.109786	no
TOP2B	1133	747	1494	1354	0.149271	0.625357	no
TM9SF3	3942	3563	7311	5687	0.321858	0.155902	no
NFKB2	1980	1572	2431	2526	0.0300585	0.904652	no
UBE2T	521	278	866	465	0.269493	0.540965	no
DNAJC10	1548	943	2616	1917	0.406665	0.273845	no
GTF3C1	1882	1115	2596	2392	0.290257	0.343639	no
IL4R	2427	2263	1692	1782	-0.889908	0.000163667	no
USP33	743	910	1619	1392	0.387107	0.173507	no
PAK3	931	741	438	617	-1.1008	0.00328612	down_regulated
CAPN6	133	16	12048	10279	6.82482	3.27365e-06	up_regulated
SNRPA	1488	844	1497	1768	0.0548699	0.885986	no
EXOSC5	979	560	1236	902	0.0194643	0.961251	no
DYNC1I2	1063	896	1972	1421	0.321199	0.20549	no
APBB1IP	433	714	618	321	-0.802787	0.0865882	no
SIRT6	367	314	339	382	-0.367944	0.335249	no
POLD3	468	373	537	595	-0.0195477	0.94937	no
CAPZB	4122	3840	5016	5111	-0.111399	0.616541	no
GPR137B	317	141	369	271	0.0372134	0.935341	no
NAALAD2	64	144	397	913	2.2	0.00330783	up_regulated
JADE1	916	1019	2465	2439	0.874325	0.0329986	no
SLC25A43	361	512	507	506	-0.262051	0.474432	no
UBE2A	1411	1219	3139	1962	0.476535	0.0901058	no
FGFR1	2189	822	4735	4031	1.11035	0.0149455	no
FBLN1	2153	977	12307	3871	1.88674	0.00097145	up_regulated
PIAS2	819	1121	1097	1210	-0.220578	0.558687	no
AMPH	29	48	301	291	2.46198	5.18066e-06	up_regulated
ARAF	2007	1836	2923	2149	-0.0733822	0.753751	no
MCCC1	1778	1548	1736	1258	-0.623955	0.00736429	no
NEBL	94	269	1169	1302	2.2705	0.00118018	up_regulated
ACER3	386	343	1384	679	1.00927	0.0106081	no
UBE2K	3389	2509	4377	3140	-0.116146	0.668363	no
PIK3C3	596	594	1129	1201	0.510265	0.0969082	no
N4BP2	484	591	388	357	-1.00362	0.00159443	down_regulated
C12orf5	953	231	1464	329	0.124635	0.880316	no
TULP3	1406	1486	2040	2290	0.123357	0.649539	no
SYNJ2	1067	481	1472	713	0.0323517	0.948735	no
PPP2R5C	13065	14945	14648	9783	-0.68527	0.0175612	no
PMS2P1	257	167	304	192	-0.240537	0.561614	no
GNB1	7404	5413	12404	11099	0.420167	0.0681491	no
EDN1	110	23	2628	1726	4.60305	1.24477e-11	up_regulated
MLLT10	457	541	852	974	0.408928	0.211018	no
ITM2A	39	38	560	276	2.94515	0.0488901	no
NRD1	4040	3807	5021	5178	-0.0800767	0.716968	no
VDAC3	6094	5962	8658	6288	-0.167243	0.460749	no
PCM1	5562	5440	4978	5017	-0.599503	0.00714265	no
TNRC6C	1002	925	1052	757	-0.566049	0.0220459	no
CBFA2T2	1032	1210	960	1539	-0.289701	0.479656	no
ITCH	1927	3745	2511	2480	-0.674489	0.133797	no
TP53INP2	2324	2201	2239	1012	-0.974997	0.0155425	no
SDF4	595	633	746	645	-0.292051	0.274678	no
BPIFB2	2072	1425	1665	609	-1.11427	0.0288377	no
TOLLIP	3445	2447	3134	2527	-0.51631	0.0457715	no
UBE2D4	1851	1557	2596	879	-0.476899	0.330337	no
THOC1	297	386	399	427	-0.195429	0.59397	no
FKBP7	717	545	848	1080	0.17217	0.605576	no
SLC1A3	97	92	486	1158	2.70081	2.9499e-06	up_regulated
XRCC5	6189	3783	9117	5620	0.0979742	0.774231	no
LXN	1300	1276	896	2011	-0.249467	0.649036	no
MKNK1	1187	1400	1424	1830	-0.126026	0.706966	no
TNS1	2204	5302	3167	5560	-0.252522	0.707341	no
SAR1A	35335	44952	96324	64315	0.508025	0.0986649	no
CEACAM1	2796	2851	1296	1099	-1.70877	1.49724e-10	down_regulated
SENP1	263	247	477	346	0.215513	0.465356	no
CIC	695	719	639	831	-0.395068	0.235673	no
FDFT1	33621	31323	25604	14141	-1.19682	0.000141051	down_regulated
PAFAH1B3	2033	1747	3077	2294	0.0363988	0.869086	no
AFM	4815	4684	1108	51	-3.58986	0.000260946	down_regulated
KIF22	882	646	744	716	-0.516993	0.128058	no
SCGN	1230	90	670	12	-1.43908	0.479178	no
LRRC16A	7652	7065	15647	8021	0.194003	0.590295	no
PGM1	7988	8255	7554	8706	-0.455173	0.116148	no
DDX1	2465	2293	3992	2817	0.0406351	0.868164	no
DNM2	4816	3688	4975	5742	-0.11025	0.679939	no
EPB41L2	1398	1122	2274	2712	0.540109	0.125082	no
STX7	1088	1180	2782	2746	0.819076	0.00101762	no
RABL2B	522	519	917	741	0.199049	0.516586	no
KEAP1	3803	2540	3058	2133	-0.752294	0.0161222	no
PTPRH	485	831	238	618	-1.06175	0.0868308	no
SLC35C2	2910	2109	3730	2337	-0.198144	0.5064	no
SCTR	73	77	218	117	0.666194	0.180032	no
RIF1	1083	1276	1540	2180	0.204896	0.581035	no
RAB21	3656	3052	7194	4168	0.278832	0.370748	no
SLC4A4	545	518	771	1202	0.45345	0.240872	no
SMARCA2	1855	1444	2520	1898	-0.044432	0.861933	no
SESN1	693	633	761	659	-0.366762	0.116627	no
MID2	198	88	220	144	-0.103165	0.84219	no
SRCAP	1341	1187	1928	1649	0.0358394	0.863596	no
KIAA0020	1156	681	1862	1471	0.407322	0.228829	no
CPB2	7644	7451	4341	1986	-1.75326	4.32539e-06	down_regulated
CNOT4	410	440	596	753	0.212463	0.539968	no
PSEN1	1555	1291	3136	2202	0.435453	0.0756584	no
CPOX	518	635	515	380	-0.850739	0.00964625	no
CLDND1	951	1239	2157	2456	0.607828	0.171865	no
HSP90AA1	47974	37049	94619	54405	0.331077	0.282373	no
DLGAP4	2154	1628	4089	3963	0.63805	0.00779254	no
NDC80	284	304	334	479	0.0195237	0.961844	no
AP4E1	323	245	1175	582	1.14452	0.0281349	no
MAGI3	572	656	456	650	-0.602015	0.130581	no
CXCL2	4114	1254	5570	2080	0.0486016	0.950849	no
AFP	23438	24487	37534	14234	-0.398609	0.500599	no
COL4A4	44	25	1911	2902	5.70116	3.84248e-35	up_regulated
OSTM1	883	433	2692	1241	1.10907	0.0192227	no
PCNP	1912	2858	3183	3363	-0.0196909	0.95762	no
EXD2	262	334	480	545	0.316336	0.393997	no
ARG2	736	691	440	460	-1.12288	2.82423e-05	down_regulated
UBA5	796	825	1108	778	-0.262495	0.353957	no
STK17B	197	480	716	972	0.836056	0.187297	no
CDC14B	651	712	1133	704	-0.0585132	0.859766	no
LRP2	273	422	459	2850	1.84136	0.024482	no
ZNF506	240	267	439	628	0.624129	0.118234	no
JMJD4	1350	465	1169	672	-0.426943	0.450232	no
DUSP12	898	981	1446	860	-0.19581	0.558462	no
AACS	3288	2603	4254	2916	-0.187644	0.551387	no
KIAA0141	2129	1718	2580	2053	-0.196386	0.360152	no
CADPS2	787	394	949	312	-0.390297	0.523305	no
HSPB11	729	727	1139	1006	0.0907684	0.704818	no
PHLPP1	581	694	1243	886	0.253525	0.433103	no
ATP8B1	483	546	706	569	-0.168432	0.562737	no
SMARCD3	145	71	276	479	1.39713	0.0111774	no
WDR70	335	217	379	313	-0.128227	0.693442	no
STRADB	967	850	1183	562	-0.550716	0.162997	no
BZW1	2143	1385	2693	1525	-0.214066	0.540334	no
C1QTNF3	87	123	105	160	-0.120848	0.817368	no
ME2	576	274	1175	447	0.45491	0.425935	no
C5orf22	434	345	998	445	0.398331	0.395008	no
CCNT2	702	687	998	945	0.0201614	0.93508	no
COBLL1	366	542	2076	1855	1.63048	3.85197e-06	up_regulated
DLG3	945	827	976	1085	-0.23374	0.387499	no
TRAF5	233	206	194	831	0.826641	0.275176	no
MRPL22	4797	4944	6064	4508	-0.360185	0.120205	no
GEMIN5	385	429	740	695	0.348348	0.218223	no
NFE2L1	3868	4038	8357	9928	0.754048	0.0266488	no
SEMA5B	169	714	169	593	-0.672155	0.570339	no
GSK3B	1237	989	2094	1868	0.373139	0.154169	no
ITGB5	10134	6971	13882	8799	-0.0619625	0.838596	no
ERC1	1269	1199	2150	2950	0.602738	0.0817655	no
XPO1	632	740	1456	1762	0.770466	0.0169393	no
RNF13	2621	2889	4851	3445	0.106976	0.730796	no
PALB2	117	187	205	237	0.0662664	0.88516	no
LYRM2	4889	3767	8049	3561	-0.0667347	0.86636	no
BCKDHB	628	629	680	225	-0.986763	0.0691751	no
KAT6A	407	507	788	860	0.383478	0.266152	no
ZCCHC6	519	478	1085	881	0.510607	0.0383498	no
ULK2	210	274	1051	816	1.46262	3.64039e-05	up_regulated
GRHL2	46	10	411	249	3.12372	0.00100397	up_regulated
TNPO1	2394	1998	5721	3978	0.670314	0.00574211	no
PLOD1	9288	4319	11180	8736	0.106404	0.788751	no
ITGAE	1358	904	2835	1059	0.292329	0.538748	no
DIS3	634	530	1044	891	0.270518	0.25993	no
TDRD3	196	161	379	345	0.560895	0.0690671	no
NUFIP1	206	151	263	314	0.250772	0.491391	no
PDS5B	2911	3739	3533	4121	-0.262379	0.470707	no
OXCT1	514	308	982	503	0.379823	0.415296	no
RRAGB	337	394	967	832	0.82339	0.0116767	no
CYLD	536	486	1042	459	0.0575524	0.893526	no
SLC27A5	1782	2471	813	724	-1.9501	1.25972e-09	down_regulated
ZNF324	430	350	449	522	-0.130852	0.681063	no
ZNF671	300	352	393	550	0.0796366	0.838163	no
ZNF416	81	41	148	149	0.846297	0.0896037	no
ZNF586	114	108	145	220	0.276525	0.552985	no
ZNF446	337	300	392	464	-0.0233774	0.941663	no
ZNF264	688	814	1482	1632	0.58741	0.0573396	no
RPS5	65557	50599	62651	81781	-0.123789	0.691038	no
FAT1	2095	2038	4382	4356	0.618677	0.0870018	no
YTHDC1	1365	1603	2544	2673	0.347154	0.232183	no
CHMP2B	3118	3076	4469	2372	-0.349225	0.302654	no
SMAP2	2166	1168	1923	1382	-0.46572	0.184861	no
PPIE	2276	2414	3817	3635	0.200822	0.453709	no
ZMPSTE24	1529	877	2201	923	-0.10367	0.834254	no
STARD7	8278	6412	12574	7109	-0.0573237	0.861235	no
NOA1	735	730	1033	1245	0.183926	0.533292	no
REST	3349	2955	7107	5363	0.513141	0.0185156	no
HAL	4647	6319	741	890	-3.2155	3.73861e-09	down_regulated
SSH1	1191	927	2784	1980	0.700828	0.0108605	no
GSTP1	29447	21389	42176	33510	0.113947	0.632959	no
APLP2	29243	25507	57042	49663	0.499279	0.00907793	no
KIAA1467	615	885	3133	2293	1.36211	0.00115919	up_regulated
WBP11	1062	1066	1476	1761	0.15137	0.664204	no
EIF3I	11015	8873	13203	9592	-0.272195	0.347419	no
COL16A1	559	206	322	792	0.160559	0.808372	no
TXLNA	5971	4246	8286	4918	-0.103543	0.754473	no
APOB	48395	61686	30099	25092	-1.47774	7.84191e-06	down_regulated
NCOA1	1622	1067	1578	1354	-0.327693	0.229594	no
AGBL5	910	714	1856	1637	0.646383	0.00521727	no
KIF3C	244	186	474	449	0.647877	0.0691207	no
RAB10	1594	1523	2826	1752	0.0707648	0.809499	no
GCKR	1719	1667	646	743	-1.73997	1.08338e-08	down_regulated
HADHA	9812	10089	10159	9355	-0.495953	0.0265136	no
MAPRE3	421	286	397	285	-0.514455	0.130399	no
CAD	1634	1035	2538	1835	0.253024	0.490627	no
CD59	11795	10446	26941	13397	0.367841	0.296764	no
CD82	3146	2931	3304	3562	-0.279527	0.238412	no
BCORL1	462	532	598	887	0.129985	0.746524	no
ATRX	4100	4529	6146	9406	0.404059	0.270138	no
TAF9	2229	2319	3723	2732	0.0259426	0.91477	no
MYNN	316	372	523	540	0.160369	0.617266	no
SCAMP1	611	813	1444	1416	0.531092	0.0999065	no
PREP	786	606	1599	728	0.252374	0.553321	no
SEH1L	937	829	3262	1723	1.00895	0.00961974	up_regulated
WDR47	82	113	313	277	1.11716	0.0123742	no
WDFY1	872	1089	1140	1639	0.0490422	0.904772	no
OVGP1	146	148	216	363	0.539481	0.311205	no
SLC25A24	197	255	433	335	0.279367	0.597267	no
MAP3K4	567	354	646	559	-0.0625842	0.843686	no
IGSF9	31	20	431	1033	4.43849	5.48914e-07	up_regulated
ABCB1	3705	3039	3025	942	-1.27271	0.0124449	no
ZNF213	123	110	555	573	1.81925	1.72316e-05	up_regulated
AKR1B1	2201	1645	15074	9421	2.19781	1.59251e-13	up_regulated
CPNE3	1572	2281	3491	3495	0.380745	0.270048	no
RRN3	489	522	637	383	-0.476495	0.160363	no
CTTN	37002	32780	83741	52640	0.486594	0.0676857	no
MTIF2	1329	1285	1531	1300	-0.353854	0.104944	no
DDHD2	533	620	974	1379	0.577457	0.128988	no
EPS15	570	593	776	665	-0.162207	0.580401	no
MGST2	3025	3258	2460	1603	-1.11538	8.02838e-05	down_regulated
CHERP	509	299	573	419	-0.160015	0.650074	no
ATG16L1	967	502	1218	726	-0.0565132	0.8927	no
USP40	4489	3445	5271	4227	-0.202529	0.388629	no
POMGNT1	2116	1315	3956	2848	0.529005	0.101429	no
MAST2	958	612	1727	1263	0.470124	0.120293	no
DNAJA1	8299	8170	15568	7677	0.00121957	0.997258	no
B4GALT1	60188	83671	81931	120604	0.0362897	0.933219	no
CHMP5	1593	1998	4236	3467	0.619266	0.0647655	no
NFX1	1177	1318	1536	1943	0.0240869	0.939872	no
DIMT1	1164	853	1555	1250	0.0156024	0.950357	no
IPO11	1030	905	1094	1114	-0.265656	0.383534	no
FOLH1	356	705	161	562	-0.989439	0.192558	no
EIF2AK1	3553	3436	5886	5136	0.189569	0.340912	no
EPDR1	1671	1995	1851	1112	-0.801827	0.0238658	no
SNX10	324	608	396	276	-0.977374	0.104847	no
SEPHS1	2041	1337	2144	1141	-0.515457	0.201121	no
MRPL28	4600	3583	5110	3473	-0.401968	0.113572	no
ITPKC	1303	924	1443	1375	-0.110924	0.673339	no
CEACAM6	526	6	441	2	-0.743076	0.757154	no
RBM22	1672	2188	2556	2638	-0.0437734	0.897118	no
TMED2	7288	8424	10923	9729	-0.0798132	0.745089	no
ZFAND6	4748	4669	6927	4276	-0.234808	0.403628	no
HSD17B2	6851	6433	5650	2192	-1.2647	0.0065568	down_regulated
TXLNG	586	434	1040	551	0.161007	0.662873	no
HUWE1	1521	1152	2077	2321	0.27317	0.349419	no
ZW10	285	219	386	239	-0.163906	0.655991	no
ALG9	340	387	733	556	0.34555	0.239671	no
ACOX3	1209	1232	1371	1246	-0.36739	0.202951	no
MTMR2	347	271	751	966	1.03431	0.00657955	up_regulated
PPP1R15A	324	257	1205	1091	1.52476	6.36113e-06	up_regulated
HSD17B14	868	2868	133	717	-2.5765	0.00549433	down_regulated
TRIP6	4970	5403	6773	7846	0.0364414	0.896915	no
ACHE	300	381	73	167	-1.94009	0.00200433	down_regulated
FTL	664017	749949	179349	128613	-2.68299	7.15905e-24	down_regulated
SRRT	3383	2798	3682	2624	-0.442124	0.0592265	no
BAX	9495	5785	7120	5745	-0.700398	0.0229392	no
NLK	494	390	594	374	-0.343755	0.294731	no
PIGS	1676	971	14562	13853	2.98202	7.80057e-22	up_regulated
ADAMTS2	711	464	134	671	-0.925298	0.243913	no
ATXN7L3	2075	1345	3029	2336	0.192493	0.518893	no
PGS1	768	566	1313	1218	0.470403	0.0686649	no
PSMC5	6497	4304	8282	4557	-0.224798	0.525712	no
UIMC1	354	164	482	386	0.302089	0.52315	no
CETP	342	175	29	139	-1.99385	0.0554918	no
MMP2	797	578	383	1312	-0.0933439	0.898412	no
OGFOD1	1990	1727	2984	1596	-0.185497	0.583286	no
SH3BP2	1095	1665	782	2059	-0.393975	0.500729	no
NOP14	611	522	731	516	-0.334218	0.20984	no
ADD1	4897	3816	7071	6660	0.201433	0.382358	no
L2HGDH	448	520	539	482	-0.396834	0.17098	no
C14orf166	3305	2281	5285	3686	0.218906	0.496936	no
NID2	237	166	2701	2507	3.24048	1.03881e-11	up_regulated
GMCL1	2258	2425	2806	2221	-0.374582	0.114173	no
SF3B2	7986	8671	10869	11261	-0.0541771	0.835764	no
KLHL42	572	470	828	544	-0.0775264	0.795357	no
GNAS	19204	16482	25643	29753	0.186006	0.47095	no
DNM1L	1488	856	3420	1944	0.727334	0.0620214	no
PTHLH	155	388	386	308	-0.155455	0.875599	no
ERGIC2	1588	1784	2800	2536	0.190056	0.503128	no
TFAP2C	8	17	143	385	3.95949	3.19684e-06	up_regulated
AURKA	1215	749	1466	1641	0.224988	0.506828	no
PIR	875	552	426	137	-1.83586	0.000719013	down_regulated
AAMDC	883	796	1369	1526	0.33328	0.24179	no
RFX2	231	329	615	1038	1.11003	0.0225643	no
METTL2A	1178	1023	1925	1124	-0.0123917	0.97002	no
ALG6	297	381	550	398	-0.00440258	0.990568	no
CNOT3	259	176	326	351	0.194478	0.580674	no
DDX18	1415	1351	2054	1761	-0.00404138	0.984769	no
KHSRP	673	576	724	713	-0.254551	0.294862	no
GNA11	2184	1236	2920	2394	0.187204	0.560895	no
ASAP3	1177	835	955	779	-0.672612	0.0139226	no
EDEM2	1996	1980	3350	2048	-0.0449695	0.877393	no
TPX2	805	532	883	1261	0.253465	0.513357	no
FER1L4	314	1424	177	1846	-0.216587	0.842433	no
PDRG1	2429	1727	4587	2224	0.229789	0.543544	no
EPB41L1	282	942	620	598	-0.516244	0.470788	no
SLC15A1	4903	6633	6814	5962	-0.334398	0.304501	no
DOCK9	672	423	1366	1255	0.811774	0.037854	no
ANKRD10	1522	1526	2198	2649	0.216001	0.501323	no
TGDS	304	314	389	350	-0.210595	0.452517	no
C3orf18	258	345	629	581	0.527023	0.147002	no
COQ9	5268	4433	5609	3733	-0.529497	0.0370665	no
TMEM40	19	19	135	268	2.97713	1.06026e-05	up_regulated
KIF9	173	109	503	163	0.74527	0.22611	no
CRLS1	2138	1858	1678	2001	-0.567047	0.0480848	no
PPP1R13B	589	495	928	361	-0.24913	0.593466	no
ATRN	2579	2816	3817	3216	-0.0919858	0.702322	no
SMOX	1438	1062	3074	2311	0.643262	0.021919	no
FKBP1A	6423	5020	8542	8132	0.0888013	0.71055	no
NSFL1C	4045	2863	4628	3465	-0.233703	0.377059	no
SLC4A11	204	84	1710	1159	2.86889	2.14087e-09	up_regulated
C20orf194	697	634	2161	2142	1.23409	0.000207548	up_regulated
ZNF343	221	292	269	438	0.0121709	0.979349	no
EBF4	334	428	140	608	-0.438823	0.556894	no
CPXM1	921	341	195	1714	0.25167	0.791426	no
MAVS	5376	4236	8123	7411	0.2357	0.250487	no
LZTS3	1376	1229	2564	1668	0.221395	0.468299	no
F11	857	863	326	246	-2.06406	2.70753e-15	down_regulated
XRN2	3595	2561	5766	3582	0.131215	0.680029	no
KIZ	186	176	319	485	0.711218	0.122915	no
DYNLL1	9517	8458	13132	6441	-0.36895	0.297195	no
TESC	5833	1767	5357	1657	-0.585391	0.388957	no
SNX5	2616	2982	3466	3109	-0.241157	0.369239	no
RPL6	17022	17153	19610	23403	-0.122041	0.657673	no
MAPKAPK5	1012	703	1622	1349	0.336462	0.310256	no
P2RX7	250	1031	65	511	-1.59153	0.121295	no
ESF1	1051	1136	1404	1458	-0.0756424	0.785118	no
RBBP9	575	701	857	613	-0.282569	0.390131	no
ANAPC5	5243	3227	7710	5125	0.137483	0.684323	no
SLC23A2	1278	830	1781	987	-0.0800047	0.824855	no
SLC8B1	834	656	527	634	-0.803544	0.0123083	no
TMEM230	6049	5912	8697	4994	-0.293667	0.335563	no
TASP1	336	331	725	612	0.533569	0.0371592	no
OAS1	1249	1397	680	404	-1.77957	1.43474e-06	down_regulated
GCN1L1	2129	1082	3245	2632	0.427194	0.280041	no
RPLP0	42983	35146	46165	58804	-0.0157228	0.962138	no
PXN	1064	1011	1566	3255	0.790579	0.12736	no
SIRT4	293	376	181	208	-1.24846	0.00273018	down_regulated
KIF16B	842	666	971	801	-0.229324	0.359494	no
TRMT6	540	315	1053	425	0.306928	0.54483	no
CHGB	38	85	121	85	0.233227	0.817914	no
PEBP1	92456	154205	61562	39588	-1.79145	8.27647e-06	down_regulated
BRAP	624	385	984	833	0.397785	0.228813	no
ERP29	13351	12726	15566	10973	-0.452305	0.0495833	no
FUS	4486	3233	6239	4829	0.0586765	0.817506	no
IGBP1	3757	3710	6063	7351	0.392888	0.156673	no
FXYD5	933	897	865	3410	0.821683	0.324222	no
ZNF302	388	599	635	700	-0.0395819	0.92913	no
GRAMD1A	2072	1860	1436	7344	0.766932	0.287256	no
FXYD3	178	36	136	49	-0.6626	0.433307	no
CDIP1	2352	1835	2640	1738	-0.408028	0.132679	no
GANAB	5650	5084	6127	6781	-0.186744	0.434404	no
GMIP	630	320	714	749	0.190291	0.629825	no
RBM41	784	871	993	916	-0.264646	0.359161	no
BIRC5	2089	1920	2642	4033	0.297397	0.465885	no
MLF2	17494	17184	19342	14185	-0.525687	0.0239755	no
DDX24	2984	2348	3763	2832	-0.15958	0.487784	no
ZBTB25	426	796	727	1266	0.24466	0.646589	no
NECAP1	534	389	1213	664	0.545743	0.128876	no
DHX32	642	400	1009	1056	0.545948	0.0916787	no
RCOR1	407	453	674	606	0.102022	0.723072	no
GPATCH2L	868	1089	1334	1544	0.0918606	0.783991	no
BLVRB	4501	5148	6318	9376	0.253061	0.519256	no
SLC9A1	562	329	2568	2017	1.91114	1.659e-05	up_regulated
SPTLC1	394	297	780	738	0.681646	0.0128128	no
PAPOLA	3712	3726	5084	4947	-0.0323581	0.881568	no
PCBP4	1568	789	1600	929	-0.35904	0.386006	no
YPEL3	690	421	701	1206	0.363568	0.433335	no
MRPS33	1762	1338	2205	1323	-0.28909	0.344561	no
NDUFB2	10864	8307	12107	8759	-0.344787	0.162472	no
NUDC	7368	4571	8211	4249	-0.412684	0.274382	no
MAEA	2744	2065	3073	1950	-0.409888	0.299673	no
ICAM1	8417	4220	21725	13222	1.00926	0.0115906	no
STRN4	2457	1432	4000	3011	0.396253	0.210219	no
LYZ	134344	80387	223767	32278	-0.263617	0.735497	no
MUL1	2116	1456	3800	1903	0.194935	0.602637	no
PDCD7	603	648	1020	1051	0.263467	0.361918	no
SPG21	1623	1360	2198	1900	-0.00398266	0.984602	no
FETUB	6892	4504	1073	309	-3.54399	1.68074e-08	down_regulated
DNAJB11	3317	1912	3548	1706	-0.467765	0.329292	no
LEPREL1	315	224	8001	4023	3.99797	8.11973e-14	up_regulated
THPO	2432	2643	964	914	-1.90278	1.76887e-14	down_regulated
CHRD	2179	1906	602	974	-1.8078	2.4994e-06	down_regulated
RAB11FIP3	511	402	365	431	-0.642496	0.0690243	no
GNPTG	1864	1299	2553	1780	-0.0109021	0.969829	no
ZNF268	717	728	1716	1130	0.494615	0.0831216	no
GOLGA3	2446	2297	4484	4706	0.497	0.0348214	no
PABPC4	3252	2363	4037	3992	0.066465	0.784217	no
CERS4	2618	2483	1555	1509	-1.197	4.37089e-06	down_regulated
MCOLN1	969	665	1994	853	0.314151	0.50746	no
USP48	1150	1243	1707	1814	0.0946001	0.724642	no
EFNB1	679	591	943	1779	0.673602	0.188048	no
PDPR	1361	1336	2250	1921	0.159762	0.456916	no
AARS	3322	3071	3334	3715	-0.312732	0.248416	no
GLG1	5922	4706	7946	9194	0.244165	0.375792	no
KIF4A	363	276	340	426	-0.178778	0.663645	no
TNRC6A	1388	1506	2482	2480	0.312114	0.223673	no
PLEKHG2	333	440	647	783	0.423067	0.344636	no
NAT14	430	260	658	904	0.7523	0.0653129	no
EXOC1	407	356	779	585	0.367442	0.189356	no
RBM27	314	274	557	439	0.292155	0.276131	no
OSBPL8	395	490	906	1025	0.660569	0.0699132	no
DTX2	1003	590	1948	1891	0.827126	0.030781	no
PUS7	236	110	376	266	0.442492	0.339979	no
LAMB1	3559	1813	12335	15154	1.93109	5.57585e-07	up_regulated
DLD	1820	1422	3374	1832	0.201673	0.546702	no
TXNL1	3328	2815	4089	3175	-0.225946	0.275297	no
ABCC6	14024	14113	10858	5914	-1.23872	0.000139147	down_regulated
CMTM6	5005	5197	8163	3642	-0.292096	0.464415	no
ITGA6	1681	1535	5876	4080	1.15381	3.19982e-06	up_regulated
ZAK	1511	1178	4789	5687	1.51859	8.37748e-08	up_regulated
FH	3240	2567	3082	1665	-0.773182	0.025413	no
SEL1L3	1159	417	5473	3598	2.08225	2.95371e-05	up_regulated
TF	488187	723100	113196	154863	-2.63925	7.15108e-10	down_regulated
CDV3	6601	6461	14293	13156	0.605845	0.00290777	no
ALKBH5	2286	2793	2782	2694	-0.363781	0.259078	no
APOH	62350	111288	13804	10459	-3.33927	1.72687e-15	down_regulated
SPAG7	7540	7700	8697	8110	-0.325501	0.154247	no
ORC6	394	315	696	392	0.137183	0.735508	no
ZFHX4	1055	2026	1959	2621	0.0974512	0.836196	no
ZC3HC1	1375	1616	2263	1918	0.00600538	0.98228	no
ANGPT2	529	2051	91	4184	0.309405	0.879942	no
TMEM101	2741	2540	3668	5127	0.293208	0.383016	no
CD200	169	160	35	1181	1.51711	0.254805	no
CCDC80	794	316	3710	23312	4.25098	3.97546e-07	up_regulated
PSME1	8196	6958	10992	9042	-0.0623428	0.761641	no
PPP2R3C	947	818	1047	837	-0.372993	0.0953279	no
HAUS4	135	371	226	541	0.139143	0.859355	no
SLC7A8	36	20	997	273	4.00487	5.52353e-09	up_regulated
OSGEP	1585	1571	1868	1160	-0.544886	0.0581707	no
SLC22A17	4357	2485	412	1318	-2.37123	0.00229186	down_regulated
SCFD1	1311	1370	2200	1930	0.15282	0.499863	no
G2E3	294	406	476	624	0.189691	0.691897	no
HECTD1	2212	2129	3340	2937	0.0649802	0.778544	no
HNRNPC	9777	10058	15452	13979	0.100768	0.632726	no
SUPT16H	2774	2807	4912	4205	0.237514	0.318286	no
TOX4	3795	4363	6808	7391	0.335373	0.258267	no
GEMIN2	175	196	338	278	0.255688	0.454431	no
TGM1	42	48	180	5356	5.56551	0.000293631	up_regulated
TINF2	1103	949	1640	1214	0.00521957	0.982252	no
SEMA6A	1741	543	2257	848	-0.0199605	0.974408	no
TRPM7	861	1328	1305	970	-0.439197	0.233491	no
TYRO3	477	329	767	643	0.351072	0.326674	no
WDR76	432	359	820	530	0.295461	0.355132	no
SNAP23	1139	885	1819	1479	0.242348	0.329041	no
TBX15	55	442	66	328	-0.79747	0.514671	no
PHGDH	8299	11861	10551	12889	-0.249906	0.534881	no
COL9A3	123	20	2954	854	4.27705	1.13605e-06	up_regulated
EZR	6909	4807	36650	38503	2.23683	1.65506e-17	up_regulated
MYL6	38276	38475	43468	43274	-0.286223	0.289794	no
AGO1	1410	1601	2211	2394	0.149255	0.594397	no
TEKT2	0	3	118	409	7.01666	3.28626e-08	up_regulated
RFFL	670	863	714	463	-0.875012	0.0144422	no
UNC13D	87	83	595	852	2.64677	2.46926e-10	up_regulated
MFSD11	909	776	1404	1114	0.11246	0.64688	no
DPYSL2	2682	2631	12333	9957	1.59661	0.0013085	up_regulated
TGFB2	411	162	3682	4252	3.37302	6.26603e-10	up_regulated
GPATCH2	390	336	647	389	0.0325084	0.923013	no
NUP50	3990	5329	17790	5545	0.796333	0.133588	no
CDC45	329	135	295	119	-0.633574	0.29685	no
COMT	8641	10755	17241	12553	0.131891	0.68176	no
CECR1	1304	262	1416	390	-0.256629	0.80075	no
VNN3	1646	892	818	610	-1.28116	0.000343848	down_regulated
ECHDC1	1920	1909	3047	1484	-0.253887	0.491274	no
LRRFIP2	678	682	1007	934	0.0469916	0.856539	no
SEC22C	983	893	2228	1764	0.619655	0.0260094	no
XYLB	385	978	204	260	-2.04169	0.00038167	down_regulated
HDAC6	3305	4302	2489	3445	-0.815825	0.0269843	no
CDC6	639	229	790	283	-0.163598	0.811895	no
UPRT	154	217	204	204	-0.338886	0.451569	no
CDC23	1278	1037	1807	1533	0.0670859	0.753795	no
AAAS	1877	1483	2657	2034	0.0158087	0.944453	no
CBX5	3754	3860	5401	5373	0.0370676	0.893924	no
SUCO	536	519	1704	1807	1.27666	1.30895e-06	up_regulated
MSH2	324	317	626	425	0.233405	0.488019	no
MAP3K1	1613	1650	2982	3061	0.427115	0.0764582	no
DHPS	3589	3244	4843	5322	0.119644	0.623157	no
HOOK2	1508	2760	1332	2627	-0.563277	0.291335	no
ARCN1	1561	1359	3227	2967	0.624219	0.0019382	no
EPB41L4B	564	656	882	456	-0.36693	0.341763	no
TMEM38B	392	392	326	155	-1.20146	0.00368042	down_regulated
PSMD5	958	1076	2247	1824	0.523741	0.0390614	no
PTGS1	31	187	102	1599	2.5279	0.0351381	no
NUP188	1124	680	1824	1549	0.453124	0.144025	no
CRAT	6478	6425	4276	3870	-1.1305	2.02362e-07	down_regulated
SH2D3C	471	384	25	228	-2.13326	0.0711825	no
NANS	2646	2894	4061	3721	0.0198332	0.93389	no
TBC1D2	368	321	1058	1400	1.39191	3.05234e-05	up_regulated
CWF19L1	320	313	616	674	0.570091	0.0649226	no
SEMA4G	5551	5754	5056	5004	-0.632707	0.00559203	no
BTAF1	675	615	842	1587	0.484687	0.274044	no
BLNK	362	760	182	170	-2.16781	3.52332e-05	down_regulated
CYP26A1	930	348	5271	2489	2.14264	0.000124214	up_regulated
SORBS1	1526	2652	641	984	-1.82673	0.000418963	down_regulated
BAMBI	2116	1241	3500	4302	0.786791	0.0359404	no
IL11	9	2	550	904	6.63672	2.32134e-19	up_regulated
WAC	2479	2816	4519	4813	0.353003	0.209827	no
CREM	784	790	1142	619	-0.330115	0.345622	no
NUBP2	4967	3261	6277	3783	-0.179488	0.593298	no
SMIM24	588	1841	245	156	-3.1261	3.07393e-07	down_regulated
SRPK1	1876	1348	2380	1188	-0.335669	0.39341	no
BRPF3	1566	2034	1632	1346	-0.756411	0.010752	no
MRPS18A	2778	2530	2897	1605	-0.724701	0.0244274	no
PGC	1470	154	2550	40	0.181669	0.93077	no
TMEM14A	2425	2858	2661	1471	-0.852642	0.0156873	no
EFHC1	321	414	767	1261	1.01543	0.0223352	no
HSP90AB1	53618	38282	75226	66223	0.167752	0.462621	no
CDC5L	1526	1501	2323	1959	0.0304088	0.890557	no
DSP	5549	11426	9908	15034	0.0840032	0.8693	no
HNRNPH3	1600	1674	2361	2858	0.217917	0.498504	no
IFT74	544	549	788	624	-0.104421	0.690838	no
ABL1	1433	786	1537	1587	0.057471	0.871235	no
ACOT7	1484	1030	2876	2069	0.512641	0.0756505	no
SH3GLB1	1978	1880	3307	4092	0.489812	0.089551	no
PCSK5	1231	584	1685	909	0.0533392	0.919146	no
SCD	253746	462889	152400	142793	-1.76986	5.72363e-05	down_regulated
TMED1	1563	1827	2144	1603	-0.338795	0.296186	no
ABLIM1	1666	1561	3355	2891	0.485831	0.0154262	no
ERMP1	1022	896	1741	1348	0.21818	0.353591	no
RAB18	2806	3014	5421	3473	0.124533	0.667643	no
NRP1	1587	1565	5936	3982	1.17232	0.00081359	up_regulated
HSD17B7P2	621	478	334	314	-1.21657	0.0162826	no
PRTFDC1	175	202	203	305	-0.0186424	0.968864	no
PALMD	3748	3190	3010	935	-1.3233	0.0090948	down_regulated
TSPAN15	255	80	301	113	-0.157887	0.829396	no
H2AFY2	603	718	340	221	-1.72556	2.32615e-06	down_regulated
FAM21A	1247	629	1773	779	-0.0294249	0.96031	no
MAST3	2133	2058	1749	1571	-0.802247	0.000556046	no
MZF1	287	284	438	555	0.347978	0.480895	no
OCEL1	523	866	476	917	-0.44791	0.4095	no
MYO9B	997	934	1154	1569	0.0512212	0.879502	no
KCNK6	454	205	919	1431	1.42542	0.00734995	up_regulated
PSMD8	10922	7825	13095	9326	-0.206867	0.483774	no
HSD3B7	6890	9690	3961	5101	-1.33572	0.000427326	down_regulated
SETD1A	966	732	1400	1046	0.0614993	0.843931	no
BCL7C	541	515	716	680	-0.0601358	0.809547	no
CIRBP	5614	5371	9422	7855	0.183835	0.342089	no
ATP5D	1273	858	1108	1086	-0.404943	0.183878	no
PRKY	0	387	0	1011	0.93673	0.837344	no
IGFALS	284	513	326	341	-0.740867	0.114169	no
HNRNPM	1816	1270	2662	1579	-0.0141859	0.966152	no
MARCH2	1468	542	1246	742	-0.464029	0.372841	no
NDUFB7	5701	4733	6205	4694	-0.405371	0.0572114	no
TECR	6091	6143	7820	4945	-0.423992	0.131546	no
TIMM13	10479	5680	11387	6700	-0.300279	0.443779	no
CDC34	334	218	361	290	-0.217852	0.524506	no
MTAP	900	924	1727	1192	0.196904	0.465951	no
MISP	112	18	359	1066	3.1023	0.00681093	up_regulated
CEP170B	1233	491	1488	689	-0.125755	0.826262	no
POLR2E	18278	16005	17622	14923	-0.540021	0.00339397	no
POLRMT	1842	1123	1557	1024	-0.662368	0.0741586	no
CDHR5	631	1627	154	548	-2.13041	0.00553407	down_regulated
IZUMO4	170	317	85	130	-1.64747	0.00383529	down_regulated
RASSF7	2088	1363	2492	3634	0.401942	0.289543	no
GADD45B	825	837	1441	1634	0.430939	0.121838	no
PALM	326	212	270	3043	2.25947	0.0213402	no
MADCAM1	19	10	188	92	2.79869	0.00739131	up_regulated
IGF2-AS	93	300	93	222	-0.785543	0.35105	no
MKNK2	7521	4186	4607	4117	-0.867803	0.00987329	no
ARVCF	908	1066	684	684	-0.998151	0.00127582	no
TRMT2A	1702	1010	1773	1512	-0.172038	0.600438	no
RANBP1	672	450	844	603	-0.0952516	0.761225	no
ZDHHC8	420	259	483	639	0.295564	0.49386	no
KLHL22	727	547	1182	672	0.063516	0.851424	no
MED15	2412	1685	5074	5755	0.961245	0.00070494	no
SERPIND1	58465	66531	18494	9937	-2.63454	2.55668e-14	down_regulated
SNAP29	2017	1439	2511	1706	-0.180065	0.615879	no
CRKL	2375	2702	2956	2262	-0.441442	0.0880802	no
LZTR1	2578	1225	3211	2177	0.0515473	0.896952	no
MMP11	279	347	792	1261	1.26477	0.00331355	up_regulated
CECR2	761	1294	241	725	-1.52453	0.0172332	no
SMARCB1	1773	1133	2047	1806	-0.0429004	0.899499	no
SLC7A4	14	0	1325	1012	6.99221	0.0172703	no
BCL2L13	1260	1045	1708	1513	0.0222235	0.92528	no
DDTL	107	129	70	105	-0.883373	0.0782526	no
DDT	2094	1629	1245	1216	-1.05017	0.00118204	down_regulated
CABIN1	1110	499	1204	958	-0.0150772	0.973319	no
TBC1D10A	673	636	1483	1791	0.871919	0.00381284	no
SUSD2	34	171	300	877	2.05256	0.0215964	no
SF3A1	1951	1505	3058	2251	0.152786	0.548453	no
GGT5	814	521	5772	4968	2.55699	2.30272e-05	up_regulated
RNF215	139	129	174	236	0.168279	0.700003	no
SEC14L2	1376	1545	477	638	-1.84285	6.39655e-08	down_regulated
SPECC1L	1073	1095	1370	1143	-0.25895	0.28652	no
PPIL2	1279	969	1537	1141	-0.21285	0.494846	no
SNRPD3	3193	3123	3939	2627	-0.425318	0.0972355	no
PES1	2187	1616	2742	2868	0.113415	0.653226	no
MAPK1	2618	2478	3962	2683	-0.0962831	0.70187	no
GGT1	4116	1751	2574	1010	-1.18277	0.029204	no
PPM1F	3464	2140	3610	2750	-0.273081	0.44508	no
TOP3B	678	511	623	1277	0.259489	0.588045	no
DGCR14	1587	1034	2389	1475	0.0919132	0.782133	no
CRYBB2P1	534	977	902	1258	0.0448968	0.934391	no
MFNG	325	242	62	177	-1.6505	0.0266762	no
CARD10	4259	2653	3513	1921	-0.818972	0.0329893	no
SLC25A1	15326	13092	18455	13324	-0.310555	0.453792	no
ADRBK2	830	928	488	401	-1.4601	1.73536e-07	down_regulated
LGALS2	218	467	174	142	-1.61847	0.00252518	down_regulated
GGA1	2780	2552	2873	3483	-0.195786	0.482445	no
HIRA	861	445	830	376	-0.587776	0.235003	no
LGALS1	3691	2064	2699	15625	1.30167	0.131426	no
HPS4	702	791	1057	1235	0.158748	0.611652	no
PIK3IP1	1161	429	1080	427	-0.543777	0.371436	no
SRRD	614	512	845	614	-0.0965587	0.765436	no
PATZ1	1092	914	1341	987	-0.255066	0.281991	no
TRIOBP	2160	1433	2404	2932	0.13524	0.688451	no
TFIP11	675	565	824	638	-0.229763	0.346447	no
GCAT	5407	4924	3757	2181	-1.28388	2.35841e-05	down_regulated
GGTLC2	21	2	99	70	2.46348	0.0707825	no
ANKRD54	841	498	1069	781	0.0101353	0.976007	no
EIF3L	12061	10759	19190	19188	0.292515	0.168765	no
NHP2L1	7258	5797	14511	10957	0.49732	0.0238328	no
MICALL1	1488	847	2534	2038	0.519532	0.108622	no
POLR2F	3081	3733	3519	2403	-0.691659	0.0193279	no
CCDC134	121	94	215	139	0.246566	0.586364	no
DEPDC5	351	605	385	533	-0.527251	0.276584	no
PICK1	465	257	669	546	0.302465	0.41903	no
TTC28	383	508	886	807	0.447817	0.176751	no
CENPM	611	319	591	397	-0.367971	0.423742	no
KDELR3	2770	2869	4298	4025	0.0946177	0.67895	no
CYP2D6	201	1640	109	131	-3.45794	0.000171834	down_regulated
DDX17	6120	7152	9523	12065	0.244623	0.4392	no
TCF20	759	496	848	872	0.0110978	0.97074	no
HSCB	1720	2479	1315	1873	-0.857739	0.0355328	no
CBY1	1516	1265	2068	1628	-0.0561571	0.812483	no
TOMM22	6454	4465	8514	5178	-0.14475	0.664975	no
XBP1	37819	30925	30063	14557	-1.11243	0.00225447	down_regulated
RTCB	7584	4668	11297	5525	-0.0192369	0.962963	no
JOSD1	995	1125	2350	2107	0.599277	0.0205143	no
FBXO7	2352	2606	4932	3861	0.347847	0.162798	no
GTPBP1	1149	810	1619	1437	0.187799	0.50075	no
POLDIP3	2983	2780	4173	4144	0.0695426	0.747372	no
RAB36	302	147	646	600	1.03498	0.0171357	no
TIMP3	1206	1452	10487	13189	2.69624	7.84215e-08	up_regulated
PPP6R2	2296	1557	1910	1436	-0.663668	0.0353386	no
SBF1	3089	1930	3545	3627	0.0734693	0.815253	no
SUN2	3297	3713	2794	2505	-0.876481	0.002902	no
CYB5R3	30883	43611	43978	38530	-0.33603	0.287887	no
DNAL4	641	462	1400	1261	0.816374	0.00180446	no
LMF2	3701	2376	3634	3296	-0.259116	0.354183	no
RHBDD3	1394	691	1311	888	-0.375932	0.409533	no
PACSIN2	1085	736	1658	1092	0.128054	0.67733	no
TTLL1	215	159	280	208	-0.0806233	0.810774	no
AP1B1	5128	2370	6312	3826	-0.0201488	0.963112	no
HMGXB4	864	924	1167	1616	0.189032	0.603044	no
TOM1	6979	6340	7598	6835	-0.347636	0.0720317	no
NEFH	33	71	151	367	1.86592	0.0159557	no
CHKB	392	497	371	682	-0.199191	0.678082	no
BIK	17	6	31	20	0.702102	0.534633	no
HMOX1	1751	1234	1095	450	-1.4395	0.00116781	down_regulated
MCAT	394	262	644	371	0.157561	0.724316	no
THOC5	985	790	1444	1266	0.150783	0.521668	no
MCM5	1651	793	2013	767	-0.291664	0.595914	no
ARSA	2549	2031	2052	2172	-0.566755	0.0242373	no
TSPO	777	536	665	3390	1.24574	0.093207	no
TTLL12	1014	600	1100	630	-0.367512	0.369687	no
PDGFB	685	821	736	979	-0.268469	0.659277	no
RPL3	72923	57577	83159	77582	-0.155039	0.528016	no
ZMAT5	886	986	1096	840	-0.431271	0.151819	no
RBFOX2	4300	3376	7700	10913	0.842964	0.017949	no
SYNGR1	196	670	1361	2348	1.61692	0.0569551	no
TAB1	689	565	775	719	-0.205327	0.386592	no
ASCC2	1845	1299	1823	1728	-0.274752	0.283881	no
MTMR3	1049	776	1676	1729	0.451454	0.105659	no
MIEF1	3201	3013	3495	2550	-0.515079	0.0226352	no
APOL1	1677	2718	24823	12924	2.58827	8.0761e-08	up_regulated
PNPLA3	3427	3727	3014	2002	-0.998222	0.000458554	no
MYH9	13599	9136	27274	26950	0.807917	0.00404745	no
SAMM50	1996	1243	2623	2037	0.0696655	0.822509	no
TXN2	14491	12739	13781	11570	-0.568713	0.00206453	no
FOXRED2	1474	1603	3078	2733	0.445616	0.0565085	no
EIF3D	3760	2751	5456	5063	0.239149	0.298646	no
TNRC6B	5727	8325	8637	10011	-0.0624036	0.860683	no
SGSM3	2695	1596	3191	3123	0.115651	0.706348	no
IFT27	546	561	680	576	-0.289275	0.322958	no
KIAA0930	3456	2879	3326	2111	-0.697443	0.0125026	no
SLC25A17	751	610	1592	1304	0.625852	0.0125029	no
UPK3A	167	230	309	106	-0.460224	0.503193	no
FAM118A	1742	2178	1356	2200	-0.588966	0.149508	no
KCTD17	1179	783	708	571	-1.07322	0.000164791	down_regulated
ST13	5296	7438	8817	9440	0.0465914	0.89595	no
RBX1	4567	3598	5606	4422	-0.167512	0.443266	no
EP300	682	872	1081	1476	0.261135	0.521862	no
L3MBTL2	1222	691	1596	847	-0.116594	0.793071	no
RANGAP1	6139	2359	7353	4128	-0.0181872	0.970775	no
ZC3H7B	1880	1581	1845	1786	-0.387562	0.077135	no
PHF5A	1165	716	1464	623	-0.332554	0.459795	no
ACO2	1755	1310	2366	1811	-0.0167007	0.945963	no
POLR3H	1711	745	2386	994	-0.00942935	0.986236	no
TRMU	1833	1377	2042	1901	-0.157202	0.537879	no
PMM1	4153	4927	3512	6984	-0.227855	0.618188	no
DESI1	2836	1729	2599	1319	-0.694922	0.0873522	no
CERK	902	626	870	890	-0.242358	0.38945	no
BRD1	394	239	523	423	0.126968	0.70609	no
ZBED4	482	365	564	490	-0.142512	0.605716	no
HDAC10	132	274	111	377	-0.173205	0.830037	no
ABHD4	3133	2511	4089	3752	0.0170289	0.936213	no
KHNYN	1106	1037	1068	853	-0.628358	0.0121963	no
FKBP3	2193	1813	2577	2644	-0.0709455	0.754927	no
SDR39U1	224	333	262	195	-0.777957	0.0777243	no
RBM23	794	683	1153	994	0.0762838	0.746068	no
PRMT5	1412	864	3049	2656	0.876862	0.00273046	no
VCPKMT	169	173	308	260	0.260993	0.392955	no
SOS2	239	335	436	403	0.0680506	0.853235	no
NIN	589	491	1491	1260	0.885902	0.0332315	no
PYGL	5354	9172	5241	5474	-0.921393	0.0185236	no
PSMC6	1393	1369	2292	1603	0.0167836	0.95072	no
GNPNAT1	916	989	1252	779	-0.396155	0.218612	no
CDKN3	894	792	1141	1320	0.0954299	0.73098	no
CNIH1	9891	10362	14039	8194	-0.356208	0.241694	no
CGRRF1	727	729	1133	682	-0.169025	0.612915	no
ATP6V1D	2393	1976	6697	3697	0.767131	0.0222039	no
C14orf105	1588	1750	1056	568	-1.53565	1.14202e-05	down_regulated
PLEK2	384	451	974	683	0.502402	0.226743	no
PIGH	1927	1461	2124	703	-0.762628	0.149286	no
PSMA3	6674	5618	10485	6450	-0.0166592	0.954226	no
VTI1B	1619	1549	2925	2129	0.19779	0.406799	no
TIMM9	1097	1439	1916	2109	0.197569	0.544364	no
GSTZ1	3607	2148	3491	1725	-0.616583	0.139611	no
TMED8	207	247	926	784	1.43629	2.79852e-06	up_regulated
AHSA1	3955	2639	7619	4244	0.373333	0.292073	no
DAAM1	11162	5970	13294	5421	-0.351387	0.495026	no
ISM2	13	4	3451	836	7.48886	2.51012e-16	up_regulated
SPTLC2	792	602	2605	2977	1.55717	2.50315e-08	up_regulated
LGMN	3036	2193	6893	4092	0.596715	0.113538	no
ALKBH1	363	356	467	397	-0.204284	0.525481	no
SNW1	3009	3056	3880	3841	-0.115203	0.668038	no
ITPK1	1814	939	2361	1268	-0.0668341	0.873154	no
DHRS7	15986	18628	13533	7058	-1.2499	0.000431873	down_regulated
PPM1A	4173	4191	6066	3783	-0.24996	0.372409	no
ERH	5066	4487	7904	4658	-0.0880904	0.762798	no
HIF1A	2277	1400	5039	4589	0.942057	0.00740907	no
KIAA0247	1393	1118	3611	2687	0.858912	0.000294266	no
SRSF5	4993	5595	6468	4109	-0.49103	0.108205	no
SLC10A1	273	953	192	62	-2.83043	0.000191563	down_regulated
EIF5	7551	7545	11265	6667	-0.239718	0.425447	no
SERPINA4	11851	19374	3901	4737	-2.32705	6.75525e-06	down_regulated
DICER1	853	1044	1894	1751	0.467701	0.0997947	no
ZFYVE21	2001	1284	3944	2841	0.58642	0.0598931	no
MTHFD1	2319	1658	2078	1580	-0.582391	0.037255	no
ZC3H14	1120	1019	2184	1323	0.230524	0.440873	no
TELO2	1247	433	951	501	-0.662174	0.236736	no
PCNX	679	442	939	930	0.292177	0.346739	no
BDKRB1	173	147	152	1452	1.94874	0.0422853	no
GSKIP	578	235	947	374	0.230289	0.688382	no
VRK1	451	331	768	333	0.00479502	0.991458	no
PAPLN	388	335	1616	1576	1.6849	1.73879e-09	up_regulated
SMEK1	983	1189	1354	1234	-0.221955	0.427284	no
C14orf93	361	403	436	410	-0.322601	0.266824	no
PSMB5	21992	14875	29406	20278	-0.0337872	0.905175	no
YY1	5518	5426	7357	7359	-0.0343524	0.877952	no
ACIN1	3522	3401	4890	4809	0.0247632	0.909424	no
CCNB1IP1	1926	3008	1429	2390	-0.825609	0.0790914	no
TRIP11	1839	2268	2852	2717	-0.0341691	0.902892	no
APEX1	9508	7314	12242	8711	-0.151277	0.529456	no
PABPN1	1944	2104	1852	2049	-0.514073	0.0595527	no
EFS	106	27	28	420	1.42473	0.241698	no
ARHGAP5	1156	1413	2609	2973	0.655351	0.045741	no
CINP	2421	2092	3185	2654	-0.0935599	0.634709	no
SRP54	2001	1842	3049	3212	0.247904	0.3379	no
CHD8	1228	1013	1938	2497	0.54298	0.0810161	no
PCK2	6530	7803	3379	2823	-1.68736	2.18033e-07	down_regulated
KIAA0391	236	177	401	320	0.342032	0.271102	no
DCAF11	4697	4173	4413	2609	-0.820113	0.00689311	no
PSMA6	694	738	978	972	-0.0196919	0.939698	no
NFKBIA	5470	4444	6507	6521	-0.0593604	0.78354	no
EMC9	694	405	674	573	-0.266083	0.441671	no
PSME2	10997	6606	10626	5458	-0.603535	0.154302	no
BRMS1L	390	446	646	395	-0.174912	0.614474	no
REC8	3129	799	2113	1729	-0.452861	0.479642	no
TM9SF1	445	312	652	437	0.0574807	0.872496	no
SEC23A	3074	3254	4239	3946	-0.0970373	0.668515	no
GMPR2	6419	5711	6889	7718	-0.183649	0.450015	no
PNN	2543	3148	3711	4373	0.0432064	0.891781	no
RABGGTA	1606	857	2684	1731	0.383998	0.356254	no
PLTP	802	638	392	2640	0.693757	0.419565	no
PCIF1	1102	968	1472	2006	0.306918	0.415429	no
GSS	6008	3707	9005	5450	0.10651	0.753639	no
TRPC4AP	5021	3476	6030	5617	0.00456469	0.985575	no
PYGB	2875	994	6050	2544	0.689709	0.226795	no
ABHD12	1856	1428	4683	3522	0.855608	0.00032471	no
PROCR	359	229	242	4912	2.77625	0.0664024	no
GINS1	263	146	340	238	0.0428024	0.917212	no
NINL	898	1021	1098	1163	-0.228249	0.419143	no
CD40	347	401	319	588	-0.161196	0.849544	no
UQCC1	2032	1444	3478	2623	0.349642	0.201224	no
ZMYND8	1053	1492	1385	2126	0.00818663	0.985088	no
SGK2	1276	967	372	421	-1.94538	6.15081e-12	down_regulated
IFT52	485	392	1201	736	0.665927	0.0345858	no
MYBL2	832	348	692	696	-0.193007	0.671943	no
HNF4A	10728	14208	4489	4745	-1.90464	1.48009e-09	down_regulated
NDRG3	1206	1157	2319	2056	0.422164	0.099432	no
C20orf24	931	460	1030	316	-0.534393	0.388363	no
NFATC2	346	470	414	425	-0.433527	0.28821	no
PABPC1L	1002	773	1069	1202	-0.0902512	0.787255	no
STK4	992	1117	3248	2602	0.993657	0.00137633	no
SALL4	186	309	111	230	-0.987248	0.115472	no
ADNP	5827	6107	10750	10289	0.351501	0.125744	no
PFDN4	447	294	596	460	0.0531311	0.876136	no
DOK5	20	10	4	257	2.77916	0.0685375	no
CSTF1	1672	1962	2628	1934	-0.156023	0.572506	no
RAE1	1120	1026	1988	1406	0.185771	0.446921	no
TPD52L2	2205	1583	4672	3679	0.680211	0.00506219	no
DNAJC5	2909	1696	4771	3206	0.333164	0.357197	no
NELFCD	3317	2966	3960	3448	-0.226837	0.2308	no
CTSZ	2112	2368	1922	1831	-0.725007	0.0038343	no
PRPF6	3599	2881	5643	4715	0.214813	0.294964	no
SLMO2	2181	1789	4862	3012	0.510476	0.0705156	no
MTG2	1685	830	1763	1033	-0.30661	0.460418	no
PSMA7	10442	5876	12627	8327	-0.098156	0.783644	no
SLCO4A1	230	57	119	160	-0.437628	0.595263	no
MRGBP	602	584	810	926	0.095062	0.739032	no
TCFL5	85	75	330	204	1.25865	0.00574866	up_regulated
DIDO1	774	911	1175	1536	0.230071	0.530415	no
GID8	1687	1559	1573	1566	-0.507672	0.0213573	no
SLC17A9	4165	3455	2416	3707	-0.749128	0.037805	no
NKAIN4	19	15	119	882	4.501	3.74735e-05	up_regulated
ARFGAP1	2852	1448	3424	4279	0.417788	0.339141	no
GMEB2	422	264	385	525	-0.0206068	0.961725	no
C20orf27	1271	860	1369	1521	-0.0013653	0.996618	no
CDC25B	1863	1506	1800	5007	0.607683	0.279194	no
RNF24	1000	882	1228	3780	1.00496	0.112312	no
ARFRP1	2098	1679	2361	1770	-0.337914	0.240205	no
NDUFAF5	658	496	805	375	-0.454588	0.289474	no
TRIB3	10201	18314	7351	10747	-1.12367	0.0335727	no
RASSF2	592	469	83	352	-1.67897	0.0620703	no
CSNK2A1	2542	2346	4940	5334	0.616561	0.00882778	no
RPS10L	14	21	16	2	-1.50398	0.198457	no
CDS2	6732	8371	13493	12399	0.301931	0.266898	no
HM13	11916	8938	11405	7789	-0.588698	0.0904318	no
SEC23B	1417	823	3289	2051	0.790357	0.0658236	no
HAO1	3749	4554	1075	411	-2.99763	3.27002e-10	down_regulated
PLCB4	11	7	61	677	4.99259	6.98903e-06	up_regulated
MYL9	312	189	592	1855	1.89721	0.0115219	no
TM9SF4	2253	2106	3849	3845	0.360216	0.143971	no
CRNKL1	393	401	657	547	0.128825	0.627281	no
POFUT1	1431	1691	2305	2373	0.115552	0.704178	no
SAMHD1	725	706	676	310	-1.03527	0.0106858	no
KIF3B	4122	3734	8167	6018	0.379233	0.0842661	no
NOP56	3307	2000	5401	3165	0.223224	0.574704	no
MANBAL	3925	3584	7208	4548	0.165545	0.555731	no
IDH3B	6713	5442	8506	6774	-0.134654	0.509442	no
MAPRE1	1099	959	2937	2026	0.795109	0.00362617	no
JAG1	622	409	4694	3994	2.62198	7.10502e-12	up_regulated
CDK5RAP1	1732	1143	2067	1616	-0.0998309	0.747374	no
SNTA1	653	641	776	611	-0.372976	0.183778	no
TTI1	614	491	946	808	0.205671	0.388679	no
E2F1	381	172	574	195	-0.0040403	0.994861	no
RPRD1B	694	658	1077	1067	0.204624	0.397043	no
PXMP4	1691	1982	2170	1571	-0.458425	0.116624	no
CHMP4B	1108	817	2187	1517	0.476625	0.134753	no
CST3	26138	13795	33315	16549	-0.149289	0.745934	no
ACTR5	166	151	191	133	-0.443594	0.224803	no
WFDC2	19	22	23	119	1.38875	0.172756	no
AHCY	8248	6444	6768	5710	-0.695967	0.00346346	no
FAM83D	309	165	179	279	-0.465796	0.352799	no
DNTTIP1	1265	632	1544	1158	0.0622117	0.894748	no
MAP1LC3A	653	323	1168	664	0.447234	0.305785	no
PIGU	1935	1250	2930	2181	0.223609	0.446995	no
ACOT8	2451	1735	3521	2325	0.0136336	0.963494	no
APMAP	31699	23808	18052	11183	-1.39877	1.2857e-06	down_regulated
ZNF516	736	431	1274	1072	0.558508	0.140912	no
ADNP2	413	331	694	515	0.232728	0.394118	no
RBFA	843	656	950	580	-0.446187	0.179043	no
USP14	2551	1723	4731	2782	0.341937	0.315348	no
VAPA	6783	7481	12615	9606	0.159516	0.512161	no
LPIN2	2892	3543	2993	2549	-0.694387	0.0180333	no
MYOM1	481	1101	173	185	-2.63582	3.18661e-06	down_regulated
MYL12A	26893	21806	38409	22190	-0.164973	0.580747	no
RNMT	675	693	979	1194	0.213898	0.498341	no
SMAD7	78	114	269	251	0.956944	0.0954796	no
LIPG	1157	1123	500	507	-1.63964	2.40338e-09	down_regulated
ANKRD12	1489	2401	2114	3080	-0.0466167	0.916397	no
POLI	241	398	497	729	0.476042	0.333521	no
MIB1	1094	1144	1654	1312	-0.0691707	0.777987	no
RBBP8	575	337	1007	262	-0.0229402	0.970781	no
RIOK3	1590	1454	2706	2194	0.217914	0.347268	no
CSTF2	584	504	1103	953	0.454765	0.0992229	no
VSIG1	2021	443	1616	307	-0.833867	0.32075	no
PSMD10	2245	1898	4160	2410	0.18328	0.586625	no
ATG4A	553	317	618	239	-0.505236	0.340647	no
STS	311	225	1177	421	1.07948	0.0391182	no
TBL1X	3219	4278	3594	3379	-0.581885	0.0757541	no
GPR143	175	202	1024	668	1.67769	2.76069e-06	up_regulated
PGRMC1	19693	23050	38023	22741	0.0131762	0.967461	no
MID1	687	512	1353	1234	0.654623	0.0149125	no
NKAP	1595	1449	1703	1773	-0.264884	0.319294	no
NXT2	107	97	191	98	0.0136488	0.976866	no
ALG13	389	340	664	574	0.300121	0.25406	no
PRPS2	3797	5608	8500	7306	0.262808	0.462574	no
MOSPD1	525	470	1039	723	0.349171	0.210725	no
WDR13	5826	4688	7023	6724	-0.0684969	0.742219	no
SUV39H1	592	387	702	485	-0.184928	0.572215	no
SRPX	153	156	89	210	-0.471808	0.503906	no
XIAP	2904	2510	3576	2864	-0.216782	0.283264	no
STAG2	792	1205	1430	1905	0.274258	0.530522	no
ATP11C	595	603	530	648	-0.477572	0.143579	no
F9	2581	3088	318	329	-3.59984	1.25375e-23	down_regulated
CCDC22	730	534	818	646	-0.24909	0.348273	no
PLP2	2931	4623	8015	11089	0.873285	0.0440836	no
PLS3	6792	4817	7382	5434	-0.320311	0.217212	no
NAA10	2009	514	2789	1010	0.131992	0.858166	no
ELF4	153	217	1185	1550	2.42302	3.73071e-07	up_regulated
SMARCA1	5474	6194	8394	6916	-0.0852846	0.747965	no
ASB9	268	326	243	226	-0.814623	0.0212066	no
RBBP7	2082	1962	4228	2887	0.336476	0.188641	no
SLC25A14	349	309	939	658	0.80474	0.00417279	no
FMR1	711	977	2805	2196	1.07944	0.000810173	up_regulated
PIM2	540	1216	648	2166	0.238464	0.739929	no
SLC35A2	1521	882	2923	1835	0.52291	0.162324	no
PQBP1	2307	1898	2078	1804	-0.576452	0.0043717	no
EMD	579	235	731	592	0.263733	0.589577	no
TAZ	860	556	755	1319	0.133107	0.763619	no
PGK1	17613	25649	33184	53220	0.542906	0.251567	no
MAGT1	5749	6203	7936	6135	-0.242864	0.321036	no
SMS	725	638	1822	1471	0.805131	0.000309045	no
UBL4A	2337	1423	3429	2340	0.157084	0.626294	no
CD99L2	1557	913	1577	1219	-0.274085	0.411907	no
EEA1	1624	1386	3275	2077	0.352329	0.213823	no
RP2	274	234	463	272	0.0518635	0.88663	no
CDK16	2358	1571	4730	5091	0.880043	0.00216714	no
USP11	3940	3614	7519	7479	0.530536	0.0224899	no
PCYT1B	68	30	523	118	2.2148	0.00568233	up_regulated
HTATSF1	1188	1168	2646	1613	0.368413	0.211486	no
VGLL1	1	0	364	217	8.70204	2.45318e-08	up_regulated
TIMP1	38435	15279	36996	224643	1.92913	0.0205054	no
GABRE	201	286	491	1134	1.30046	0.0355209	no
FGD1	490	514	900	741	0.235186	0.406569	no
PIN4	792	650	745	507	-0.676451	0.0144341	no
PORCN	358	147	761	626	1.02047	0.0281299	no
MAGED2	15141	13953	27339	31378	0.561075	0.0482402	no
RBM3	4523	3435	9586	5809	0.476652	0.179219	no
SRPX2	1574	693	3271	1631	0.64985	0.172838	no
SYTL4	516	307	1364	1027	1.0834	0.00164159	up_regulated
PBDC1	2418	2460	2892	1940	-0.496353	0.0772608	no
GLA	2297	1327	2484	1449	-0.347795	0.38776	no
ARMCX3	3591	4654	4838	4692	-0.265812	0.428384	no
BEX4	2305	2904	2776	2246	-0.535321	0.130625	no
KIAA0226L	8	11	688	572	5.57654	2.438e-25	up_regulated
NDFIP2	1244	1365	4041	3730	1.10453	5.17703e-06	up_regulated
TNFSF13B	62	72	330	90	1.12295	0.115101	no
FNDC3A	1887	1866	2070	2061	-0.323647	0.166118	no
CDADC1	310	365	591	505	0.222634	0.579729	no
CAB39L	144	146	413	389	1.00213	0.00337848	up_regulated
KLF5	395	19	1603	1029	2.26321	0.0410587	no
ACP5	479	692	509	793	-0.303223	0.499958	no
DNAJC3	8530	9447	13836	7297	-0.264535	0.44275	no
UGGT2	673	494	1138	1122	0.503078	0.0607385	no
ARHGEF7	1831	1395	1989	2189	-0.0731661	0.788593	no
FGF9	4	5	117	3291	8.18683	7.25839e-11	up_regulated
PARP4	1366	1288	1698	1733	-0.0884339	0.707415	no
SUPT20H	629	576	966	970	0.2255	0.351905	no
MRPS31	1361	1277	1364	955	-0.662914	0.00829097	no
SLC25A15	797	899	882	356	-0.963961	0.0348916	no
KPNA3	1148	867	1693	985	-0.066502	0.835885	no
FLT1	1027	1690	89	2090	-0.712388	0.694284	no
RGCC	115	97	6	124	-1.07395	0.456556	no
VWA8	487	275	440	255	-0.597942	0.211589	no
KATNAL1	167	216	343	531	0.738541	0.202908	no
DHRS12	534	679	324	235	-1.60522	7.15186e-06	down_regulated
MEDAG	92	45	131	385	1.52662	0.0362973	no
TSC22D1	15582	28424	10465	15956	-1.20241	0.0147486	no
CLN5	377	371	666	431	0.0700176	0.828354	no
MSLN	1	0	8	1346	10.0574	0.000224444	up_regulated
MGRN1	1004	1317	1131	1246	-0.434491	0.207245	no
ZNF629	1018	681	1214	1226	0.0769592	0.804937	no
TRADD	357	298	473	557	0.205834	0.519946	no
MAPK3	2006	1671	2784	4207	0.492505	0.171032	no
GDPD3	75	116	110	196	0.227329	0.710215	no
ELMO3	330	330	410	490	-0.00638324	0.984574	no
PHKB	1737	1443	2646	1839	0.0236537	0.934087	no
LYRM1	2974	3045	2471	1281	-1.17703	0.00192384	down_regulated
NUTF2	6419	5195	16061	9160	0.637867	0.0365475	no
NUP93	981	442	1448	1258	0.490116	0.253324	no
CENPT	1408	1224	1691	2554	0.253231	0.481099	no
LONP2	12038	12772	13987	12362	-0.384178	0.106329	no
N4BP1	1577	1426	2518	2303	0.220413	0.289952	no
PLLP	386	578	1431	1376	1.06126	0.00858914	up_regulated
DHODH	1829	1293	1447	837	-0.925282	0.0145483	no
CTCF	2088	1641	2306	1712	-0.359178	0.132103	no
ACD	1386	1347	1462	1493	-0.347444	0.24174	no
POLR2C	2705	2820	2721	1928	-0.730077	0.00355281	no
PARD6A	239	72	186	107	-0.5296	0.430807	no
ZNF821	184	165	218	313	0.164488	0.689863	no
MMP15	3602	2133	5231	3966	0.227168	0.470303	no
USB1	1448	532	2896	1005	0.506696	0.42358	no
CYB5B	2789	2763	3034	1827	-0.67849	0.0202868	no
NME3	894	673	1254	1237	0.217611	0.576828	no
PSMD7	6180	4178	8350	4355	-0.182833	0.614172	no
SETD6	335	162	469	136	-0.204378	0.754613	no
SLC38A7	4368	3352	4419	2578	-0.619366	0.04552	no
VAC14	2043	1045	2384	1473	-0.13755	0.731978	no
TANGO6	637	422	822	476	-0.178083	0.638078	no
COG4	1656	1195	2127	2142	0.134016	0.59773	no
SLC7A6OS	182	202	380	324	0.400736	0.218531	no
SLC7A6	171	149	910	738	1.89765	1.20968e-10	up_regulated
PLA2G15	1059	814	2496	3367	1.20971	0.000544173	up_regulated
ESRP2	2116	1757	1359	1042	-1.1573	1.72348e-07	down_regulated
WDR59	1534	1736	1914	2608	0.0152848	0.964188	no
MON1B	1936	1373	1936	1474	-0.418016	0.106097	no
CMC2	1620	1108	2860	1155	0.0683586	0.881122	no
AXIN1	907	566	1102	1169	0.184514	0.5692	no
HCFC1R1	382	1048	1236	4838	1.64332	0.0378347	no
NPRL3	1728	977	1320	1646	-0.294849	0.520683	no
MLYCD	1885	1111	1387	708	-0.988797	0.0185727	no
MPG	867	568	945	854	-0.123784	0.69032	no
HSDL1	335	236	596	445	0.404004	0.211519	no
TAF1C	546	256	424	529	-0.172312	0.706289	no
NAGPA	779	399	902	527	-0.182453	0.68059	no
COTL1	1195	449	1955	1707	0.725174	0.124925	no
USP10	1356	1182	2014	1907	0.168216	0.437069	no
CRISPLD2	3097	1435	1200	3377	-0.369819	0.555264	no
TSC2	3153	2163	4136	3899	0.146507	0.570974	no
ZNF500	1012	834	1195	1463	0.0815351	0.783965	no
NME4	5931	3485	7326	7249	0.189723	0.581146	no
ABCC1	136	74	598	429	1.83441	6.6007e-06	up_regulated
LMF1	1539	1185	1309	1183	-0.584877	0.0183691	no
NARFL	1554	991	1625	1579	-0.112882	0.705793	no
MTHFSD	196	261	322	287	-0.0648412	0.859352	no
FAM173A	171	50	194	196	0.403103	0.547499	no
SLC7A5	1306	709	6750	7069	2.34292	1.77482e-11	up_regulated
METRN	518	132	464	285	-0.230772	0.728831	no
FBXO31	797	796	760	872	-0.420799	0.139606	no
STUB1	672	304	934	497	0.0912502	0.857114	no
NUBP1	894	861	1348	636	-0.319636	0.414308	no
UBE2I	2912	2342	4163	2918	-0.0401343	0.875732	no
CRYM	744	1374	230	224	-2.71072	1.14531e-08	down_regulated
EEF2K	715	477	963	667	-0.0120815	0.970674	no
CAPN15	1120	655	824	760	-0.608382	0.131161	no
PIEZO1	1855	986	3064	3013	0.659859	0.0622128	no
GSPT1	2355	1621	3493	2123	0.0271697	0.933491	no
ZNF174	132	142	349	220	0.567679	0.13205	no
[truncated: 12,008 more rows]
