# Supplementary material for: Modeling hepatoblastoma development with human fetal liver organoids reveals YAP1 activation is sufficient for tumorigenesis
Source: Protein Cell. 2021 Dec 10;13(9):683–8. doi: 10.1007/s13238-021-00893-0 (PMC9233724; doi:10.1007/s13238-021-00893-0)
Supplement: Supplementary file 3 — Supplementary file3 (XLSX 15 kb) [file 13238_2021_893_MOESM3_ESM.xlsx]

## Sheet: HB signature genes
“HB signature genes” gene set
FRRS1L
CST1
OLIG3
HTR1D
DKK4
COL2A1
PCP4
AK8
EDDM3A
OLR1
EDN3
C9orf152
CLUL1
CDH16
GXYLT2
CTNNA2
CBLN4
FAM3B
PEG10
BEX1
CFB
GPC3
CTSV
DYNC1I1
FGF12
C2ORF15
NRXN3
GNG4
ISM2
DYX1C1
LGR5
ESM1
NKD1
BIK
DYDC1
C20orf202
GABRD
NPNT
PEG3
DLK1
NOTUM
CASKIN1
COLEC12
PIFO
KCNU1
IGDCC4
EPCAM
PHYHIPL
KCNJ5
CDKN2A
LINGO1
GDF10
MELK
DKKL1
HFM1
NEK2
DLGAP5
BCL2L2-PABPN1
HS3ST2
EPHB2
CDH13
CEACAM8
CPLX2
OXCT1
CPA6
PBK
GNAL
ANKRD65
FKBP1B
EDARADD
CENPE
ITGA6
CACNB4
KIF11
MEOX2
BEND5
DEPDC1
CDK1
MAGED4B
CDCA7
ESCO2
ANKRD18A
PDGFRL
KIF18A
CKAP2L
ERP27
MAD2L1
PAQR8
KIF20A
NRCAM
GYLTL1B
ASPM
DPP10
CCDC34
CKAP2
E2F8
GPSM2
FAM111B
NAALAD2
IGF2BP1
CDKN3
CDC6
CDC25C
ERCC6L
AURKB
LRP4
PFN4
CKMT1B
LMNB1
CENPQ
ASCL2
CENPF
AXIN2
CCNA2
MAGED4
DCDC2
BUB1
NUF2
FAM206A
IQUB
NREP
CCDC138
DLG3
MUSTN1
CCNB1
FAM83D
CENPH
DNAH8
GRIK4
EXO1
FOXQ1
CDC25A
PIEZO2
NYNRIN
LYZ
CENPI
NCAPH
GDPD1
FGF2
KCNK13
MEIG1
ENPP3
IGF2BP2
KDM4D
FOXM1
MGME1
ARHGEF39
FOLR1
LPL
COLCA2
PARD3B
BIRC5
CDCA4
EML6
ISX
KCNN3
CENPM
CNTNAP2
OTUB2
CDH11
MYEF2
NDN
MZT1
CHRNA5
CLGN
MCM8
KIF3A
MT3
NDC80
NTSR1
GINS1
FLVCR1
C1orf74
ETV1
CDCA2
PARPBP
B3GALNT1
MKI67
GINS2
LY75
MAP7D2
KIF4A
CHRM3
GPX8
CLSPN
FAM162B
DAB1
FAM169A
PLAG1
FAM175A
KIF26B
CENPA
HSDL1
CCDC87
MCTP1
FRMD3
GDF11
BUB1B
KLHDC8A
CCND2

## Sheet: HB down-regulated genes
“HB down-regulated genes” gene set
AGAP2
NUDT22
COL4A4
AQP3
GDF2
MMP25
MAPK11
CFP
KCNE1
F2RL1
MROH7
ABLIM3
CCL2
AKR1B10
GPT
ADAMTSL4-AS1
GPR88
ANO1
NTF3
CTAGE4
GOT1
CD14
IGFALS
GBP1
FPR2
DNAH5
C2CD4B
HRG
LRG1
BLK
KRT80
KCNS3
HBEGF
LGI4
PLCH2
ALB
ASL
GP5
IL4R
FAM83G
EGR2
FCN2
MMP19
CTAGE6
FGFR2
FCGR2B
PIM3
GRM2
ATG2A
ABCB11
AGPAT2
C1QL1
NR4A3
CLEC4G
ELF3
FAM163B
FAM110C
GADD45B
BRINP2
MEGF6
IRF7
NPTX2
MAFK
IQSEC3
HPX
FCAMR
PGLYRP2
CNKSR1
MAP3K5
DLEC1
FAM83F
FAM156A
NLRP6
ECHDC3
CES3
LBP
CLEC4D
PIGR
NTRK2
GGT5
FOXP3
GCK
PAMR1
CP
MOGAT2
CLCF1
NMUR1
ATF3
MAFF
IER3
IER2
FITM1
APBA1
ABCC3
FBP1
ALPL
GFRA1
MIP
DBH
CSRNP1
CDH19
GBP7
KCNK17
ODF3B
C1QTNF1
EPHA2
CYP21A2
LTC4S
AVPR1A
DUSP5
NCR3
NXF3
OR2A7
IL15RA
INMT
MGLL
EGR1
CNTFR
FAM180A
C1R
F9
CHST9
FFAR2
MT1X
GREM2
IL1RL1
FAM169B
C11orf96
KRT7
JUNB
MT2A
FOS
CARD14
DEFB1
C8G
PHLDA2
ACADL
LIF
GLS2
APOF
HP
BCL3
OGDHL
MT1G
GNAO1
IFITM10
CCDC71L
OXT
C6orf141
LCNL1
GJB3
CYP4F22
GOLGA7B
CAMK2B
HAL
CDA
MEI4
ANGPTL6
FCAR
OTOF
CYS1
COL4A3
MARCO
CLRN3
CYP1A2
CRYAA
CFHR3
HSD11B1
OLAH
C2CD4A
CRYBB3
CXCL2
MT1M
IL27
CYP2A7
AQP4
CNDP1
NME8
CYP2A6
FOSL1
HAO2
CCL21
AKR7A3
MT1H
DPT
FAM9B
MUC6
HSD17B13
BCO2
CYP2C8
NNMT
C9
MFSD2A
ADRA1A
CYP2B6
ASPG
PDE1C
MYBPC3
FUT5
INS-IGF2
